# Supplementary material for: N′-[(1E)-4-Diethyl­amino-2-hy­droxy­benz­idene]benzohydrazide
Source: Acta Crystallogr Sect E Struct Rep Online. 2011 Sep 14;67(Pt 10):o2633. doi: 10.1107/S160053681103652X (PMC3201289; doi:10.1107/S160053681103652X)
Supplement: Supplementary file 1 [file e-67-o2633-sup1.cif]

##############################################################################
#                                                                            #
# This CIF contains the data in a paper accepted for publication in          #
# Acta Crystallographica Section E. It conforms to the requirements of       #
# Notes for Authors for Acta Crystallographica Section E, and has been       #
# peer reviewed under the auspices of the IUCr Commission on Journals.       #
#                                                                            #
# Full details of the Crystallographic Information File format               #
# are given in the paper "The Crystallographic Information File (CIF):       #
# a New Standard Archive File for Crystallography" by S. R. Hall, F. H.      #
# Allen and I. D. Brown [Acta Cryst. (1991), A47, 655-685].                  #
#                                                                            #
# The current version of the core CIF dictionary is obtainable from          #
# ftp://ftp.iucr.org/pub/cif_core.dic.                                       #
#                                                                            #
# Software is freely available for graphical display of the structure(s)     #
# in this CIF. For information consult the CIF software page                 #
# http://www.iucr.org/resources/cif/software.                                #
#                                                                            #
# This file may be used for bona fide research purposes within the           #
# scientific community so long as proper attribution is given to the journal # 
# article from which it was obtained.                                        #
#                                                                            #
##############################################################################
data_I
_audit_creation_method     'SHELXL97'
_chemical_name_systematic
;
<i>N</i>'-[(1<i>E</i>)-4-Diethylamino-2-hydroxybenzylidene]benzohydrazide
;
_chemical_name_common     ?
_chemical_formula_moiety     'C18 H21 N3 O2'
_chemical_formula_sum     'C18 H21 N3 O2'
_chemical_formula_iupac     'C18 H21 N3 O2'
_chemical_formula_weight     311.38
_chemical_melting_point     500
_symmetry_cell_setting     monoclinic
_symmetry_space_group_name_H-M     'P 21/c'
_symmetry_space_group_name_Hall     '-P 2ybc'
loop_
    _symmetry_equiv_pos_as_xyz
    'x, y, z'
    '-x, y+1/2, -z+1/2'
    '-x, -y, -z'
    'x, -y-1/2, z-1/2'
_cell_length_a     10.591(5)
_cell_length_b     16.733(6)
_cell_length_c     9.671(5)
_cell_angle_alpha     90.00
_cell_angle_beta     102.316(5)
_cell_angle_gamma     90.00
_cell_volume     1674.4(13)
_cell_formula_units_Z     4
_cell_measurement_reflns_used     4483
_cell_measurement_theta_min     2.9
_cell_measurement_theta_max     29.1
_cell_measurement_temperature     295(2)
_exptl_crystal_description     'block'
_exptl_crystal_colour     'pale yellow'
_exptl_crystal_size_max     0.28
_exptl_crystal_size_mid     0.24
_exptl_crystal_size_min     0.20
_exptl_crystal_density_diffrn     1.235
_exptl_crystal_density_meas     ?
_exptl_crystal_density_method     'not measured'
_exptl_crystal_F_000     664
_exptl_absorpt_coefficient_mu     0.082
_exptl_absorpt_correction_type     multi-scan
_exptl_absorpt_process_details
                               '(<i>CrysAlis PRO</i>; Oxford Diffraction, 2009)'
_exptl_absorpt_correction_T_min     0.9774
_exptl_absorpt_correction_T_max     0.9838
_exptl_special_details     ?
_diffrn_ambient_temperature     295(2)
_diffrn_radiation_type     'MoK\a'
_diffrn_radiation_wavelength     0.71073
_diffrn_radiation_source     'fine--focus sealed tube'
_diffrn_radiation_monochromator     'graphite'
_diffrn_measurement_device_type     'Oxford Diffraction Xcalibur Eos'
_diffrn_measurement_method     '\f- and \w--scans'
_diffrn_detector_area_resol_mean     ?
_diffrn_reflns_number     9666
_diffrn_reflns_av_R_equivalents     0.0306
_diffrn_reflns_av_sigmaI/netI     0.0363
_diffrn_reflns_theta_min     2.86
_diffrn_reflns_theta_max     29.19
_diffrn_reflns_theta_full     25.00
_diffrn_measured_fraction_theta_max     0.855
_diffrn_measured_fraction_theta_full     0.999
_diffrn_reflns_limit_h_min     -14
_diffrn_reflns_limit_h_max     13
_diffrn_reflns_limit_k_min     -22
_diffrn_reflns_limit_k_max     18
_diffrn_reflns_limit_l_min     -12
_diffrn_reflns_limit_l_max     13
_diffrn_standards_number     0
_diffrn_standards_interval_count     ?
_diffrn_standards_interval_time     0
_diffrn_standards_decay_%     ?
_refine_special_details
;
Refinement of <i>F</i>^2^ against ALL reflections. The weighted <i>R</i>--factor
<i>wR</i> and goodness of fit <i>S</i> are based on <i>F</i>^2^, conventional
<i>R</i>--factors <i>R</i> are based on <i>F</i>, with <i>F</i> set to zero
for negative <i>F</i>^2^. The threshold expression of <i>F</i>^2^ >
2\s(<i>F</i>^2^) is used only for calculating <i>R</i>--factors(gt)
<i>etc</i>. and is not relevant to the choice of reflections for refinement.
<i>R</i>--factors based on <i>F</i>^2^ are statistically about twice as large
as those based on <i>F</i>, and <i>R</i>--factors based on ALL data will be
even larger.
;
_reflns_number_total     3884
_reflns_number_gt     2466
_reflns_threshold_expression     >2\s(I)
_refine_ls_structure_factor_coef     Fsqd
_refine_ls_matrix_type     full
_refine_ls_R_factor_all     0.1083
_refine_ls_R_factor_gt     0.0716
_refine_ls_wR_factor_gt     0.1767
_refine_ls_wR_factor_ref     0.2031
_refine_ls_goodness_of_fit_ref     1.050
_refine_ls_restrained_S_all     1.083
_refine_ls_number_reflns     3884
_refine_ls_number_parameters     222
_refine_ls_number_restraints     6
_refine_ls_hydrogen_treatment     constr
_refine_ls_weighting_scheme     calc
_refine_ls_weighting_details
         'calc w=1/[\s^2^(Fo^2^)+(0.0782P)^2^+0.8512P] where P=(Fo^2^+2Fc^2^)/3'
_atom_sites_solution_hydrogens     geom
_atom_sites_solution_primary     direct
_atom_sites_solution_secondary     difmap
_refine_ls_shift/su_max     0.000
_refine_ls_shift/su_mean     0.000
_refine_diff_density_max     0.427
_refine_diff_density_min     -0.395
_refine_ls_extinction_method     'SHELXL'
_refine_ls_extinction_coef     0.022(3)
_refine_ls_extinction_expression
                                  'Fc^*^=kFc[1+0.001xFc^2^\l^3^/sin(2\q)]^-1/4^'
loop_
    _atom_type_symbol
    _atom_type_description
    _atom_type_scat_dispersion_real
    _atom_type_scat_dispersion_imag
    _atom_type_scat_source
    'C' 'C' 0.0033 0.0016
                         'International Tables Vol C Tables 4.2.6.8 and 6.1.1.4'
    'H' 'H' 0.0000 0.0000
                         'International Tables Vol C Tables 4.2.6.8 and 6.1.1.4'
    'N' 'N' 0.0061 0.0033
                         'International Tables Vol C Tables 4.2.6.8 and 6.1.1.4'
    'O' 'O' 0.0106 0.0060
                         'International Tables Vol C Tables 4.2.6.8 and 6.1.1.4'
_computing_data_collection     '<i>CrysAlis CCD</i> (Oxford Diffraction, 2009)'
_computing_cell_refinement     '<i>CrysAlis RED</i> (Oxford Diffraction, 2009)'
_computing_data_reduction     '<i>CrysAlis RED</i> (Oxford Diffraction, 2009)'
_computing_structure_solution     '<i>SHELXS97</i> (Sheldrick, 2008)'
_computing_structure_refinement     '<i>SHELXL97</i> (Sheldrick, 2008)'
_computing_molecular_graphics     '<i>PLATON</i> (Spek, 2009)'
_computing_publication_material     '<i>SHELXL97</i> (Sheldrick, 2008)'
loop_
    _atom_site_type_symbol
    _atom_site_label
    _atom_site_fract_x
    _atom_site_fract_y
    _atom_site_fract_z
    _atom_site_U_iso_or_equiv
    _atom_site_adp_type
    _atom_site_calc_flag
    _atom_site_refinement_flags
    _atom_site_occupancy
    _atom_site_symmetry_multiplicity
    _atom_site_disorder_assembly
    _atom_site_disorder_group
    C C1 0.3790(2) 0.27667(16) 0.7824(2) 0.0476(6) Uani d . 1 1 . .
    C C2 0.2753(3) 0.2435(2) 0.8285(3) 0.0669(8) Uani d . 1 1 . .
    H H2 0.2877 0.1980 0.8850 0.080 Uiso calc R 1 1 . .
    C C3 0.1545(3) 0.2771(3) 0.7914(5) 0.0950(13) Uani d . 1 1 . .
    H H3 0.0849 0.2538 0.8207 0.114 Uiso calc R 1 1 . .
    C C4 0.1374(4) 0.3448(4) 0.7114(4) 0.1128(17) Uani d . 1 1 . .
    H H4 0.0554 0.3672 0.6850 0.135 Uiso calc R 1 1 . .
    C C5 0.2401(5) 0.3807(3) 0.6692(4) 0.1231(19) Uani d . 1 1 . .
    H H5 0.2282 0.4282 0.6182 0.148 Uiso calc R 1 1 . .
    C C6 0.3614(3) 0.3455(2) 0.7031(3) 0.0831(11) Uani d . 1 1 . .
    H H6 0.4305 0.3684 0.6722 0.100 Uiso calc R 1 1 . .
    C C7 0.5058(2) 0.23618(14) 0.8256(2) 0.0416(5) Uani d . 1 1 . .
    C C8 0.7610(2) 0.19544(16) 0.6584(2) 0.0477(6) Uani d . 1 1 . .
    H H8 0.7314 0.2260 0.5776 0.057 Uiso calc R 1 1 . .
    C C9 0.8774(2) 0.14947(15) 0.6699(2) 0.0436(6) Uani d . 1 1 . .
    C C10 0.9440(2) 0.15018(17) 0.5596(2) 0.0510(6) Uani d . 1 1 . .
    H H10 0.9133 0.1823 0.4812 0.061 Uiso calc R 1 1 . .
    C C11 1.0526(2) 0.10543(18) 0.5627(3) 0.0559(7) Uani d . 1 1 . .
    H H11 1.0945 0.1082 0.4875 0.067 Uiso calc R 1 1 . .
    C C12 1.1017(2) 0.05524(17) 0.6782(3) 0.0524(6) Uani d . 1 1 . .
    C C13 1.0364(2) 0.05409(16) 0.7911(3) 0.0512(6) Uani d . 1 1 . .
    H H13 1.0676 0.0222 0.8697 0.061 Uiso calc R 1 1 . .
    C C14 0.9275(2) 0.09940(15) 0.7862(2) 0.0449(6) Uani d . 1 1 . .
    C C15 1.2777(3) 0.0098(2) 0.5648(3) 0.0690(8) Uani d . 1 1 . .
    H H15A 1.2157 0.0150 0.4757 0.083 Uiso calc R 1 1 . .
    H H15B 1.3226 -0.0406 0.5630 0.083 Uiso calc R 1 1 . .
    C C16 1.3733(3) 0.0763(2) 0.5773(4) 0.0863(10) Uani d . 1 1 . .
    H H16A 1.3298 0.1264 0.5793 0.129 Uiso calc R 1 1 . .
    H H16B 1.4140 0.0751 0.4976 0.129 Uiso calc R 1 1 . .
    H H16C 1.4377 0.0700 0.6630 0.129 Uiso calc R 1 1 . .
    C C17 1.2575(4) -0.0495(4) 0.7989(4) 0.1165(17) Uani d DU 1 1 . .
    H H17A 1.1854 -0.0671 0.8385 0.140 Uiso calc PR 0.810(8) 1 A 1
    H H17B 1.2922 -0.0961 0.7605 0.140 Uiso calc PR 0.810(8) 1 A 1
    H H17C 1.3506 -0.0446 0.8124 0.140 Uiso d PR 0.190(8) 1 A 2
    H H17D 1.2359 -0.0233 0.8803 0.140 Uiso d PR 0.190(8) 1 A 2
    N N1 0.58174(18) 0.23775(13) 0.73010(19) 0.0478(5) Uani d . 1 1 . .
    H H1 0.5590 0.2647 0.6531 0.057 Uiso calc R 1 1 . .
    N N2 0.69687(17) 0.19532(13) 0.7574(2) 0.0473(5) Uani d . 1 1 . .
    N N3 1.2080(2) 0.00784(18) 0.6801(3) 0.0766(8) Uani d DU 1 1 A .
    O O1 0.53870(16) 0.20183(12) 0.93992(16) 0.0574(5) Uani d . 1 1 . .
    O O2 0.86897(17) 0.09411(12) 0.89825(18) 0.0628(6) Uani d . 1 1 . .
    H H2A 0.8054 0.1234 0.8849 0.094 Uiso calc R 1 1 . .
    C C18 1.3519(5) -0.0184(4) 0.9069(6) 0.121(2) Uani d PDU 0.810(8) 1 A 1
    H H18A 1.3185 0.0276 0.9465 0.182 Uiso calc PR 0.810(8) 1 A 1
    H H18B 1.4256 -0.0031 0.8699 0.182 Uiso calc PR 0.810(8) 1 A 1
    H H18C 1.3772 -0.0581 0.9791 0.182 Uiso calc PR 0.810(8) 1 A 1
    C C18A 1.241(2) -0.1276(11) 0.827(2) 0.122(7) Uani d PDU 0.190(8) 1 A 2
    H H18D 1.2950 -0.1413 0.9165 0.183 Uiso calc PR 0.190(8) 1 A 2
    H H18E 1.2651 -0.1598 0.7539 0.183 Uiso calc PR 0.190(8) 1 A 2
    H H18F 1.1524 -0.1373 0.8287 0.183 Uiso calc PR 0.190(8) 1 A 2
loop_
    _atom_site_aniso_label
    _atom_site_aniso_U_11
    _atom_site_aniso_U_22
    _atom_site_aniso_U_33
    _atom_site_aniso_U_12
    _atom_site_aniso_U_13
    _atom_site_aniso_U_23
    C1 0.0438(13) 0.0650(16) 0.0350(10) 0.0059(11) 0.0108(9) -0.0109(11)
    C2 0.0472(15) 0.072(2) 0.085(2) -0.0064(14) 0.0217(14) -0.0232(16)
    C3 0.0463(17) 0.121(3) 0.119(3) -0.001(2) 0.0213(19) -0.053(3)
    C4 0.071(2) 0.185(5) 0.080(2) 0.063(3) 0.0093(19) -0.023(3)
    C5 0.127(3) 0.170(4) 0.083(2) 0.097(3) 0.047(2) 0.046(3)
    C6 0.086(2) 0.106(3) 0.0680(18) 0.044(2) 0.0400(17) 0.0290(18)
    C7 0.0392(11) 0.0510(14) 0.0347(10) -0.0056(10) 0.0080(9) -0.0076(10)
    C8 0.0398(12) 0.0637(16) 0.0396(11) 0.0020(11) 0.0084(9) 0.0022(11)
    C9 0.0342(11) 0.0578(15) 0.0393(11) -0.0021(10) 0.0088(9) 0.0000(10)
    C10 0.0419(12) 0.0728(18) 0.0390(11) 0.0034(12) 0.0102(10) 0.0084(11)
    C11 0.0470(14) 0.0810(19) 0.0441(13) 0.0054(13) 0.0199(10) 0.0039(12)
    C12 0.0401(13) 0.0704(18) 0.0479(13) 0.0053(12) 0.0122(10) 0.0003(12)
    C13 0.0427(12) 0.0659(17) 0.0462(12) 0.0059(12) 0.0122(10) 0.0089(12)
    C14 0.0386(12) 0.0583(15) 0.0398(11) -0.0051(11) 0.0129(9) 0.0006(10)
    C15 0.0591(16) 0.081(2) 0.0721(18) 0.0123(16) 0.0255(14) -0.0058(16)
    C16 0.079(2) 0.093(3) 0.089(2) -0.003(2) 0.0219(18) 0.006(2)
    C17 0.080(2) 0.200(5) 0.078(2) 0.077(3) 0.0359(17) 0.044(2)
    N1 0.0394(10) 0.0662(14) 0.0391(9) 0.0089(9) 0.0115(8) 0.0044(9)
    N2 0.0364(10) 0.0636(14) 0.0422(10) 0.0034(9) 0.0094(8) -0.0003(9)
    N3 0.0568(14) 0.110(2) 0.0699(15) 0.0288(14) 0.0290(12) 0.0117(13)
    O1 0.0563(10) 0.0785(13) 0.0387(9) 0.0050(9) 0.0128(7) 0.0050(8)
    O2 0.0574(11) 0.0875(14) 0.0505(10) 0.0146(10) 0.0272(8) 0.0179(9)
    C18 0.108(4) 0.140(5) 0.121(4) 0.037(3) 0.036(2) 0.043(3)
    C18A 0.110(17) 0.195(10) 0.058(11) 0.065(16) 0.010(10) 0.029(14)
_geom_special_details
;
All s.u.'s (except the e.s.d. in the dihedral angle between two l.s. planes) are
estimated using the full covariance matrix. The cell s.u.'s are taken into
account individually in the estimation of s.u.'s in distances, angles and
torsion angles; correlations between s.u.'s in cell parameters are only used
when they are defined by crystal symmetry. An approximate (isotropic)
treatment of cell s.u.'s is used for estimating s.u.'s involving l.s. planes.
;
loop_
    _geom_bond_atom_site_label_1
    _geom_bond_atom_site_label_2
    _geom_bond_site_symmetry_2
    _geom_bond_distance
    _geom_bond_publ_flag
    C1 C6 . 1.374(4) ?
    C1 C2 . 1.387(4) ?
    C1 C7 . 1.483(3) ?
    C2 C3 . 1.373(5) ?
    C2 H2 . 0.9300 ?
    C3 C4 . 1.363(6) ?
    C3 H3 . 0.9300 ?
    C4 C5 . 1.378(7) ?
    C4 H4 . 0.9300 ?
    C5 C6 . 1.387(5) ?
    C5 H5 . 0.9300 ?
    C6 H6 . 0.9300 ?
    C7 O1 . 1.229(3) ?
    C7 N1 . 1.348(3) ?
    C8 N2 . 1.287(3) ?
    C8 C9 . 1.437(3) ?
    C8 H8 . 0.9300 ?
    C9 C10 . 1.399(3) ?
    C9 C14 . 1.412(3) ?
    C10 C11 . 1.367(3) ?
    C10 H10 . 0.9300 ?
    C11 C12 . 1.406(4) ?
    C11 H11 . 0.9300 ?
    C12 N3 . 1.374(3) ?
    C12 C13 . 1.411(3) ?
    C13 C14 . 1.372(3) ?
    C13 H13 . 0.9300 ?
    C14 O2 . 1.362(3) ?
    C15 N3 . 1.464(3) ?
    C15 C16 . 1.492(5) ?
    C15 H15A . 0.9700 ?
    C15 H15B . 0.9700 ?
    C16 H16A . 0.9600 ?
    C16 H16B . 0.9600 ?
    C16 H16C . 0.9600 ?
    C17 C18A . 1.353(16) ?
    C17 C18 . 1.384(7) ?
    C17 N3 . 1.502(5) ?
    C17 H17A . 0.9700 ?
    C17 H17B . 0.9700 ?
    C17 H17C . 0.9700 ?
    C17 H17D . 0.9700 ?
    N1 N2 . 1.387(3) ?
    N1 H1 . 0.8600 ?
    O2 H2A . 0.8200 ?
    C18 H17C . 1.0114 ?
    C18 H17D . 1.2036 ?
    C18 H18A . 0.9600 ?
    C18 H18B . 0.9600 ?
    C18 H18C . 0.9600 ?
    C18A H18D . 0.9600 ?
    C18A H18E . 0.9600 ?
    C18A H18F . 0.9600 ?
loop_
    _geom_angle_atom_site_label_1
    _geom_angle_atom_site_label_2
    _geom_angle_atom_site_label_3
    _geom_angle_site_symmetry_1
    _geom_angle_site_symmetry_3
    _geom_angle
    _geom_angle_publ_flag
    C6 C1 C2 . . 119.5(3) ?
    C6 C1 C7 . . 123.2(2) ?
    C2 C1 C7 . . 117.3(2) ?
    C3 C2 C1 . . 120.7(4) ?
    C3 C2 H2 . . 119.7 ?
    C1 C2 H2 . . 119.7 ?
    C4 C3 C2 . . 119.5(4) ?
    C4 C3 H3 . . 120.3 ?
    C2 C3 H3 . . 120.3 ?
    C3 C4 C5 . . 120.9(3) ?
    C3 C4 H4 . . 119.6 ?
    C5 C4 H4 . . 119.6 ?
    C4 C5 C6 . . 119.6(4) ?
    C4 C5 H5 . . 120.2 ?
    C6 C5 H5 . . 120.2 ?
    C1 C6 C5 . . 119.8(3) ?
    C1 C6 H6 . . 120.1 ?
    C5 C6 H6 . . 120.1 ?
    O1 C7 N1 . . 122.0(2) ?
    O1 C7 C1 . . 122.2(2) ?
    N1 C7 C1 . . 115.8(2) ?
    N2 C8 C9 . . 121.5(2) ?
    N2 C8 H8 . . 119.3 ?
    C9 C8 H8 . . 119.3 ?
    C10 C9 C14 . . 116.5(2) ?
    C10 C9 C8 . . 120.0(2) ?
    C14 C9 C8 . . 123.4(2) ?
    C11 C10 C9 . . 122.5(2) ?
    C11 C10 H10 . . 118.7 ?
    C9 C10 H10 . . 118.7 ?
    C10 C11 C12 . . 120.7(2) ?
    C10 C11 H11 . . 119.6 ?
    C12 C11 H11 . . 119.6 ?
    N3 C12 C11 . . 121.2(2) ?
    N3 C12 C13 . . 121.1(2) ?
    C11 C12 C13 . . 117.6(2) ?
    C14 C13 C12 . . 120.8(2) ?
    C14 C13 H13 . . 119.6 ?
    C12 C13 H13 . . 119.6 ?
    O2 C14 C13 . . 117.3(2) ?
    O2 C14 C9 . . 121.0(2) ?
    C13 C14 C9 . . 121.7(2) ?
    N3 C15 C16 . . 113.5(3) ?
    N3 C15 H15A . . 108.9 ?
    C16 C15 H15A . . 108.9 ?
    N3 C15 H15B . . 108.9 ?
    C16 C15 H15B . . 108.9 ?
    H15A C15 H15B . . 107.7 ?
    C15 C16 H16A . . 109.5 ?
    C15 C16 H16B . . 109.5 ?
    H16A C16 H16B . . 109.5 ?
    C15 C16 H16C . . 109.5 ?
    H16A C16 H16C . . 109.5 ?
    H16B C16 H16C . . 109.5 ?
    C18A C17 C18 . . 108.4(9) ?
    C18A C17 N3 . . 136.9(10) ?
    C18 C17 N3 . . 114.5(5) ?
    C18A C17 H17A . . 59.0 ?
    C18 C17 H17A . . 108.6 ?
    N3 C17 H17A . . 108.6 ?
    C18A C17 H17B . . 51.1 ?
    C18 C17 H17B . . 108.6 ?
    N3 C17 H17B . . 108.6 ?
    H17A C17 H17B . . 107.6 ?
    C18A C17 H17C . . 102.8 ?
    C18 C17 H17C . . 46.9 ?
    N3 C17 H17C . . 103.2 ?
    H17A C17 H17C . . 146.7 ?
    H17B C17 H17C . . 70.2 ?
    C18A C17 H17D . . 102.4 ?
    C18 C17 H17D . . 58.4 ?
    N3 C17 H17D . . 103.2 ?
    H17A C17 H17D . . 58.3 ?
    H17B C17 H17D . . 148.1 ?
    H17C C17 H17D . . 105.2 ?
    C7 N1 N2 . . 119.22(19) ?
    C7 N1 H1 . . 120.4 ?
    N2 N1 H1 . . 120.4 ?
    C8 N2 N1 . . 116.09(19) ?
    C12 N3 C15 . . 121.5(2) ?
    C12 N3 C17 . . 122.0(2) ?
    C15 N3 C17 . . 116.5(2) ?
    C14 O2 H2A . . 109.5 ?
    H17C C18 H17D . . 87.7 ?
    C17 C18 H18A . . 109.5 ?
    H17C C18 H18A . . 140.6 ?
    H17D C18 H18A . . 72.1 ?
    C17 C18 H18B . . 109.5 ?
    H17C C18 H18B . . 68.6 ?
    H17D C18 H18B . . 144.4 ?
    C17 C18 H18C . . 109.5 ?
    H17C C18 H18C . . 107.8 ?
    H17D C18 H18C . . 102.8 ?
    C17 C18A H18D . . 109.5 ?
    C17 C18A H18E . . 109.5 ?
    H18D C18A H18E . . 109.5 ?
    C17 C18A H18F . . 109.5 ?
    H18D C18A H18F . . 109.5 ?
    H18E C18A H18F . . 109.5 ?
loop_
    _geom_torsion_atom_site_label_1
    _geom_torsion_atom_site_label_2
    _geom_torsion_atom_site_label_3
    _geom_torsion_atom_site_label_4
    _geom_torsion_site_symmetry_1
    _geom_torsion_site_symmetry_2
    _geom_torsion_site_symmetry_3
    _geom_torsion_site_symmetry_4
    _geom_torsion
    _geom_torsion_publ_flag
    C6 C1 C2 C3 . . . . 2.3(4) ?
    C7 C1 C2 C3 . . . . -179.3(3) ?
    C1 C2 C3 C4 . . . . -1.6(5) ?
    C2 C3 C4 C5 . . . . -1.0(6) ?
    C3 C4 C5 C6 . . . . 2.9(7) ?
    C2 C1 C6 C5 . . . . -0.4(5) ?
    C7 C1 C6 C5 . . . . -178.7(3) ?
    C4 C5 C6 C1 . . . . -2.1(6) ?
    C6 C1 C7 O1 . . . . 145.2(3) ?
    C2 C1 C7 O1 . . . . -33.2(3) ?
    C6 C1 C7 N1 . . . . -36.4(3) ?
    C2 C1 C7 N1 . . . . 145.3(2) ?
    N2 C8 C9 C10 . . . . 179.3(2) ?
    N2 C8 C9 C14 . . . . 2.1(4) ?
    C14 C9 C10 C11 . . . . -0.3(4) ?
    C8 C9 C10 C11 . . . . -177.6(3) ?
    C9 C10 C11 C12 . . . . 0.8(4) ?
    C10 C11 C12 N3 . . . . 177.6(3) ?
    C10 C11 C12 C13 . . . . -1.2(4) ?
    N3 C12 C13 C14 . . . . -177.6(3) ?
    C11 C12 C13 C14 . . . . 1.2(4) ?
    C12 C13 C14 O2 . . . . 179.0(2) ?
    C12 C13 C14 C9 . . . . -0.8(4) ?
    C10 C9 C14 O2 . . . . -179.5(2) ?
    C8 C9 C14 O2 . . . . -2.3(4) ?
    C10 C9 C14 C13 . . . . 0.3(4) ?
    C8 C9 C14 C13 . . . . 177.5(2) ?
    O1 C7 N1 N2 . . . . 4.1(3) ?
    C1 C7 N1 N2 . . . . -174.4(2) ?
    C9 C8 N2 N1 . . . . -175.9(2) ?
    C7 N1 N2 C8 . . . . 176.0(2) ?
    C11 C12 N3 C15 . . . . 2.4(4) ?
    C13 C12 N3 C15 . . . . -178.8(3) ?
    C11 C12 N3 C17 . . . . -176.6(4) ?
    C13 C12 N3 C17 . . . . 2.2(5) ?
    C16 C15 N3 C12 . . . . 82.8(4) ?
    C16 C15 N3 C17 . . . . -98.1(4) ?
    C18A C17 N3 C12 . . . . 93.6(15) ?
    C18 C17 N3 C12 . . . . -92.3(4) ?
    C18A C17 N3 C15 . . . . -85.5(15) ?
    C18 C17 N3 C15 . . . . 88.6(4) ?
loop_
    _geom_hbond_atom_site_label_D
    _geom_hbond_atom_site_label_H
    _geom_hbond_atom_site_label_A
    _geom_hbond_site_symmetry_A
    _geom_hbond_distance_DH
    _geom_hbond_distance_HA
    _geom_hbond_distance_DA
    _geom_hbond_angle_DHA
    _geom_hbond_publ_flag
    O2 H2A N2 . 0.82 1.92 2.643(3) 147 y
    N1 H1 O1 4_565 0.86 2.10 2.926(3) 160 y
    C8 H8 O1 4_565 0.93 2.50 3.293(3) 144 y
    C3 H3 Cg2 1_455 0.93 2.97 3.468(5) 115 y
_iucr_refine_instructions_details
;
TITL I in P21/c
CELL  0.71073  10.5910  16.7330   9.6710   90.000  102.316   90.000
ZERR     4.00   0.0050   0.0060   0.0050    0.000    0.005    0.000
LATT   1
SYMM  - X, 1/2 + Y, 1/2 - Z
SFAC  C    H    N    O
UNIT  72   84   12   8
MERG   2
DFIX 1.55 0.02 C17 C18
DFIX 1.55 0.02 C17 C18A
DANG  3.00 0.04 N3 C18A
DELU 0.001 C17 C18A
DELU 0.001 N3 C17
DELU 0.001 C17 C18
HTAB O2 N2
HTAB N1 O1_$1
HTAB C8 O1_$1
EQIV $1 x,1/2-y,-1/2+z
FMAP   2
PLAN   20
SIZE     0.20   0.24   0.28
ACTA    50.00
BOND   $H
CONF
L.S.   4
TEMP    22.00
WGHT    0.078200    0.851200
EXTI    0.022123
FVAR       6.49885   0.80984
C1    1    0.379019    0.276670    0.782364    11.00000    0.04383    0.06498 =
         0.03502   -0.01086    0.01076    0.00587
C2    1    0.275286    0.243466    0.828460    11.00000    0.04722    0.07204 =
         0.08496   -0.02320    0.02170   -0.00637
AFIX  43
H2    2    0.287657    0.197986    0.885015    11.00000   -1.20000
AFIX   0
C3    1    0.154518    0.277062    0.791441    11.00000    0.04631    0.12148 =
         0.11871   -0.05316    0.02127   -0.00106
AFIX  43
H3    2    0.084906    0.253760    0.820729    11.00000   -1.20000
AFIX   0
C4    1    0.137437    0.344838    0.711424    11.00000    0.07053    0.18491 =
         0.07982   -0.02326    0.00930    0.06316
AFIX  43
H4    2    0.055418    0.367177    0.685004    11.00000   -1.20000
AFIX   0
C5    1    0.240107    0.380688    0.669168    11.00000    0.12726    0.17019 =
         0.08253    0.04620    0.04660    0.09673
AFIX  43
H5    2    0.228176    0.428223    0.618215    11.00000   -1.20000
AFIX   0
C6    1    0.361356    0.345473    0.703060    11.00000    0.08585    0.10617 =
         0.06797    0.02902    0.04002    0.04413
AFIX  43
H6    2    0.430473    0.368366    0.672196    11.00000   -1.20000
AFIX   0
C7    1    0.505844    0.236177    0.825585    11.00000    0.03924    0.05098 =
         0.03470   -0.00764    0.00797   -0.00560
C8    1    0.761005    0.195439    0.658425    11.00000    0.03983    0.06368 =
         0.03958    0.00221    0.00836    0.00197
AFIX  43
H8    2    0.731394    0.225952    0.577640    11.00000   -1.20000
AFIX   0
C9    1    0.877379    0.149470    0.669939    11.00000    0.03420    0.05777 =
         0.03933   -0.00005    0.00881   -0.00210
C10   1    0.944047    0.150185    0.559636    11.00000    0.04193    0.07279 =
         0.03899    0.00845    0.01019    0.00344
AFIX  43
H10   2    0.913325    0.182337    0.481240    11.00000   -1.20000
AFIX   0
C11   1    1.052622    0.105431    0.562675    11.00000    0.04704    0.08099 =
         0.04411    0.00395    0.01989    0.00539
AFIX  43
H11   2    1.094479    0.108222    0.487490    11.00000   -1.20000
AFIX   0
C12   1    1.101668    0.055238    0.678248    11.00000    0.04012    0.07037 =
         0.04790    0.00028    0.01219    0.00530
C13   1    1.036403    0.054092    0.791058    11.00000    0.04269    0.06585 =
         0.04621    0.00891    0.01218    0.00590
AFIX  43
H13   2    1.067555    0.022229    0.869730    11.00000   -1.20000
AFIX   0
C14   1    0.927520    0.099400    0.786187    11.00000    0.03857    0.05829 =
         0.03979    0.00061    0.01292   -0.00507
C15   1    1.277734    0.009768    0.564828    11.00000    0.05911    0.08102 =
         0.07207   -0.00582    0.02547    0.01232
AFIX  23
H15A  2    1.215735    0.015013    0.475663    11.00000   -1.20000
H15B  2    1.322615   -0.040629    0.563044    11.00000   -1.20000
AFIX   0
C16   1    1.373305    0.076273    0.577297    11.00000    0.07871    0.09267 =
         0.08921    0.00616    0.02190   -0.00266
AFIX 137
H16A  2    1.329760    0.126441    0.579307    11.00000   -1.50000
H16B  2    1.413985    0.075139    0.497606    11.00000   -1.50000
H16C  2    1.437674    0.070035    0.663003    11.00000   -1.50000
AFIX   0
C17   1    1.257483   -0.049466    0.798911    11.00000    0.07954    0.19983 =
         0.07848    0.04361    0.03586    0.07712
PART    1
AFIX  23
H17A  2    1.185379   -0.067055    0.838479    21.00000   -1.20000
H17B  2    1.292223   -0.096099    0.760459    21.00000   -1.20000
PART    2
H17C  2    1.350578   -0.044619    0.812370   -21.00000   -1.20000
H17D  2    1.235865   -0.023320    0.880337   -21.00000   -1.20000
AFIX   0
PART    0
N1    3    0.581739    0.237747    0.730096    11.00000    0.03939    0.06619 =
         0.03908    0.00444    0.01147    0.00895
AFIX  43
H1    2    0.559040    0.264744    0.653128    11.00000   -1.20000
AFIX   0
N2    3    0.696866    0.195318    0.757406    11.00000    0.03644    0.06363 =
         0.04219   -0.00027    0.00939    0.00344
N3    3    1.207971    0.007844    0.680150    11.00000    0.05681    0.10988 =
         0.06989    0.01174    0.02897    0.02879
O1    4    0.538704    0.201832    0.939918    11.00000    0.05629    0.07847 =
         0.03866    0.00500    0.01283    0.00502
O2    4    0.868970    0.094114    0.898255    11.00000    0.05742    0.08748 =
         0.05046    0.01790    0.02725    0.01456
AFIX  83
H2A   2    0.805424    0.123382    0.884865    11.00000   -1.50000
AFIX   0
PART    1
C18   1    1.351913   -0.018367    0.906867    21.00000    0.10777    0.14018 =
         0.12138    0.04347    0.03570    0.03668
AFIX 137
H18A  2    1.318455    0.027594    0.946470    21.00000   -1.50000
H18B  2    1.425594   -0.003051    0.869885    21.00000   -1.50000
H18C  2    1.377189   -0.058071    0.979126    21.00000   -1.50000
AFIX   0
PART    2
C18A  1    1.241332   -0.127644    0.826502   -21.00000    0.10987    0.19498 =
         0.05818    0.02863    0.01009    0.06536
AFIX 137
H18D  2    1.294991   -0.141284    0.916501   -21.00000   -1.50000
H18E  2    1.265104   -0.159784    0.753861   -21.00000   -1.50000
H18F  2    1.152442   -0.137324    0.828720   -21.00000   -1.50000
HKLF    4
REM  I in P21/c
REM R1 =  0.0716 for   2466 Fo > 4sig(Fo)  and  0.1083 for all   3884 data
REM    222 parameters refined using      6 restraints
END
WGHT      0.0782      0.8512
REM Highest difference peak  0.427,  deepest hole -0.395,  1-sigma level  0.046
Q1    1   1.2547 -0.1022  0.8285  11.00000  0.05    0.43
Q2    1   1.3005  0.0082  0.8051  11.00000  0.05    0.35
Q3    1   1.2201 -0.0535  0.7454  11.00000  0.05    0.34
Q4    1   1.2532  0.0540  0.7078  11.00000  0.05    0.32
Q5    1   0.9260  0.1439  0.7398  11.00000  0.05    0.22
Q6    1   1.1772  0.0033  0.6744  11.00000  0.05    0.18
Q7    1   0.7203  0.1567  0.8374  11.00000  0.05    0.17
Q8    1   0.9642  0.0498  0.7504  11.00000  0.05    0.17
Q9    1   1.3182  0.0018  0.4762  11.00000  0.05    0.16
Q10   1   0.8814  0.1036  0.7162  11.00000  0.05    0.16
Q11   1   1.0435  0.0343  0.7217  11.00000  0.05    0.16
Q12   1   0.2391  0.2624  0.7542  11.00000  0.05    0.15
Q13   1   0.3395  0.2931  0.6811  11.00000  0.05    0.15
Q14   1   0.1359  0.2888  0.6854  11.00000  0.05    0.15
Q15   1   1.0291  0.1587  0.5901  11.00000  0.05    0.15
Q16   1   0.8362  0.1583  0.6652  11.00000  0.05    0.14
Q17   1   1.0815  0.0780  0.7454  11.00000  0.05    0.14
Q18   1   0.9166  0.2090  0.4841  11.00000  0.05    0.14
Q19   1   1.0999  0.0978  0.4606  11.00000  0.05    0.14
Q20   1   1.4169 -0.0228  0.8375  11.00000  0.05    0.14
;
data_global
_journal_date_recd_electronic     2011-09-03
_journal_date_accepted     2011-09-07
_journal_name_full     'Acta Crystallographica, Section E'
_journal_year     2011
_journal_volume     67
_journal_issue     10
_journal_page_first     o2633
_journal_page_last     o2633
_journal_paper_category     QO
_journal_coeditor_code     RK2298
loop_
    _publ_contact_author_name
    _publ_contact_author_address
    _publ_contact_author_email
    'G. Chakkaravarthi'
;
 Department of Physics
 CPCL Polytechnic College
 Chennai 600 068
 India
;
 chakkaravarthi_2005@yahoo.com
    'G. Rajagopal'
;
 Department of Chemistry,
 Government Arts College,
 Melur 625 106,
 India
;
 rajagopal18@yahoo.com
_publ_contact_author_fax     ?
_publ_contact_author_phone     '09940334668'
_publ_section_title
;
<i>N</i>'-[(1<i>E</i>)-4-Diethylamino-2-hydroxybenzylidene]benzohydrazide
;
loop_
    _publ_author_name
    _publ_author_address
    'M. Prabhu'
;
 Shasun Pharmaceuticals Ltd
 Chennai 600 048
 India
;
    'C. Meenakshi'
;
 Department of Chemistry,
 Government Arts College for Women (Autonomous),
 Madurai 625 002,
 India
;
    'G. Chakkaravarthi'
;
Department of Physics,
CPCL Polytechnic College,
Chennai 600 068,
India
;
    'G. Rajagopal'
;
 Department of Chemistry,
 Government Arts College,
 Melur 625 106,
 India
;
