# Supplementary material for: N′-[(1E)-4-Diethyl­amino-2-hy­droxy­benz­idene]benzohydrazide
Source: Acta Crystallogr Sect E Struct Rep Online. 2011 Sep 14;67(Pt 10):o2633. doi: 10.1107/S160053681103652X (PMC3201289; doi:10.1107/S160053681103652X)
Supplement: Supplementary file 2 [file e-67-o2633-Isup2.hkl]

#
# h,k,l, Fc-squared, Fo-squared, sigma(Fo-squared) and status flag
#
data_I
_shelx_title ' PSR in P21/c'
_shelx_refln_list_code          4
_shelx_F_calc_maximum      183.71
_exptl_crystal_F_000       664.00
_reflns_d_resolution_high  0.7286
 
loop_
 _symmetry_equiv_pos_as_xyz
 'x, y, z'
 '-x, y+1/2, -z+1/2'
 '-x, -y, -z'
 'x, -y-1/2, z-1/2'
 
_cell_length_a    10.5910
_cell_length_b    16.7330
_cell_length_c     9.6710
_cell_angle_alpha  90.000
_cell_angle_beta  102.316
_cell_angle_gamma  90.000
 
_shelx_F_squared_multiplier     1.000
 
loop_
 _refln_index_h
 _refln_index_k
 _refln_index_l
 _refln_F_squared_calc
 _refln_F_squared_meas
 _refln_F_squared_sigma
 _refln_observed_status
   2   0   0     1635.52     1642.79     14.95 o
   3   0   0        4.35        2.44      0.64 o
   4   0   0      196.20      183.67     17.33 o
   5   0   0     1249.65     1492.01     16.14 o
   6   0   0      892.08      927.57     14.00 o
   7   0   0        0.11        0.66      1.20 o
   8   0   0      154.22      134.40      7.62 o
   9   0   0      153.46      140.08     14.08 o
  10   0   0       44.45       48.85      3.55 o
  11   0   0       69.40       67.19      5.11 o
  12   0   0       63.75       60.51      7.38 o
  13   0   0        2.92       -3.38      3.38 o
   2   1   0        2.18        2.15      0.28 o
   3   1   0      167.91      175.59      2.71 o
   4   1   0      257.32      256.17      5.61 o
   5   1   0     1863.45     1875.94     19.64 o
   6   1   0      975.36     1058.86     12.41 o
   7   1   0       65.31       57.91      3.14 o
   8   1   0      139.23      126.28      4.38 o
   9   1   0       74.86       68.22      3.03 o
  10   1   0      110.42      100.72      3.88 o
  11   1   0        0.51        0.06      0.95 o
  12   1   0       39.47       32.29      3.80 o
  13   1   0        1.93        5.37      2.91 o
   1   2   0     8260.41     7661.25     70.55 o
   2   2   0     1351.91     1437.12      8.34 o
   3   2   0     1112.08     1101.82     17.77 o
   4   2   0        6.13        1.85      0.56 o
   5   2   0      154.74      151.31      6.30 o
   6   2   0       37.71       36.13      2.73 o
   7   2   0      277.46      250.82     10.39 o
   8   2   0       10.82        8.57      2.37 o
   9   2   0       39.21       30.77      3.38 o
  10   2   0        0.01        0.14      1.03 o
  11   2   0       31.61       27.23      2.88 o
  12   2   0       10.81       10.78      2.51 o
  13   2   0       12.82       10.63      3.72 o
   1   3   0        2.10        0.86      0.19 o
   2   3   0     3300.52     3004.31     11.18 o
   3   3   0      836.80      899.02      6.35 o
   4   3   0      160.15      159.33      4.39 o
   5   3   0     1837.21     2068.49     21.91 o
   6   3   0      134.48      119.55      7.73 o
   7   3   0      147.90      159.52      6.62 o
   8   3   0       26.38       29.52      3.04 o
   9   3   0       21.90       17.05      2.92 o
  10   3   0       60.29       52.49      3.17 o
  11   3   0       21.37       16.56      2.31 o
  12   3   0        0.42        3.26      2.13 o
  13   3   0       16.78       20.16      4.85 o
   0   4   0     1297.67     1196.54     27.53 o
   1   4   0    11598.96    10536.70     70.43 o
   2   4   0     1088.80     1033.18      5.45 o
   3   4   0        0.10        0.79      0.23 o
   4   4   0     1758.67     1955.80     34.08 o
   5   4   0      113.88      144.48      3.53 o
   6   4   0       17.88       14.18      1.15 o
   7   4   0      127.82      124.54      5.90 o
   8   4   0        0.15        0.74      1.08 o
   9   4   0       44.39       37.81      3.84 o
  10   4   0      133.55      113.28      7.03 o
  11   4   0       34.35       26.60      4.20 o
  12   4   0       14.51       13.09      2.28 o
  13   4   0        7.51       10.14      3.84 o
   1   5   0      405.22      404.12      7.44 o
   2   5   0     2186.41     2073.40     22.79 o
   3   5   0      175.20      179.36      2.32 o
   4   5   0     1292.48     1495.15      8.83 o
   5   5   0       58.45       66.88      1.87 o
   6   5   0        9.87        3.35      0.60 o
   7   5   0        5.73        9.94      1.83 o
   8   5   0        9.25        9.83      1.98 o
   9   5   0        5.85        3.83      1.80 o
  10   5   0        6.46        7.90      2.19 o
  11   5   0       60.63       36.20      8.53 o
  12   5   0        4.98        6.48      2.29 o
  13   5   0        6.41        6.78      2.78 o
   0   6   0      943.91     1109.10     16.01 o
   1   6   0       60.24       59.02      1.96 o
   2   6   0     1660.04     1509.59      9.38 o
   3   6   0       33.31       56.06      1.73 o
   4   6   0      108.45       85.00      1.85 o
   5   6   0        0.36        1.18      0.58 o
   6   6   0      120.67      165.36      4.35 o
   7   6   0       13.29       11.74      1.31 o
   8   6   0       31.51       37.51      3.64 o
   9   6   0      139.71      131.48      6.84 o
  10   6   0        0.01        0.10      1.26 o
  11   6   0        1.04        1.15      1.51 o
  12   6   0       41.86       42.49      7.28 o
  13   6   0        1.61        3.12      3.12 o
   1   7   0      310.04      224.84      6.01 o
   2   7   0      638.96      634.24     13.83 o
   3   7   0     1171.13     1085.26     10.58 o
   4   7   0      116.93      112.09      2.31 o
   5   7   0      111.19       99.66      2.77 o
   6   7   0        0.60        0.55      0.59 o
   7   7   0       31.56       35.34      2.86 o
   8   7   0       17.94       12.90      2.15 o
   9   7   0       43.00       39.72      4.00 o
  10   7   0       52.05       40.91      9.07 o
  11   7   0        2.67        1.98      2.57 o
  12   7   0        2.93        8.69      4.23 o
  13   7   0        1.73        7.29      3.57 o
   0   8   0      255.47      251.41      9.49 o
   1   8   0        7.79       11.51      1.24 o
   2   8   0       30.26       38.28      1.52 o
   3   8   0      117.39      119.92      2.61 o
   4   8   0        0.51        1.08      0.79 o
   5   8   0       76.61       68.76      2.45 o
   6   8   0       23.93       21.94      1.61 o
   7   8   0        3.09        1.18      1.06 o
   8   8   0        0.05        0.82      1.26 o
   9   8   0      112.74       83.34     11.19 o
  10   8   0        8.74        9.81      4.30 o
  11   8   0        0.01       -1.62      2.73 o
  12   8   0        3.83        4.10      3.45 o
  13   8   0       17.92       26.05      6.60 o
   1   9   0      805.48      904.72     13.71 o
   2   9   0       60.42       51.14      2.13 o
   3   9   0      481.09      588.31      9.68 o
   4   9   0        0.36        1.36      0.55 o
   5   9   0       81.15       86.94      2.44 o
   6   9   0      105.10      137.69      4.06 o
   7   9   0        6.45        6.74      2.18 o
   8   9   0       13.85        4.77      1.44 o
   9   9   0        7.41        5.62      2.71 o
  10   9   0        3.80        1.35      2.19 o
  11   9   0        0.33        0.19      2.42 o
  12   9   0       13.09       15.53      5.39 o
   0  10   0       53.04       61.90      5.49 o
   1  10   0       12.18       14.41      2.67 o
   2  10   0      259.09      295.56      6.41 o
   3  10   0        9.59       10.85      1.06 o
   4  10   0      120.80      132.16      3.02 o
   5  10   0       12.05       14.45      1.07 o
   6  10   0        1.23       -0.07      0.96 o
   7  10   0        3.36        1.31      1.11 o
   8  10   0       72.08       73.99      9.24 o
   9  10   0        3.40       -0.22      2.82 o
  10  10   0        1.32        1.95      2.45 o
  11  10   0        4.12        5.96      3.63 o
  12  10   0        1.42        3.53      4.14 o
   1  11   0      115.30      124.62      6.80 o
   2  11   0      111.76      111.81      4.18 o
   3  11   0        0.35        0.38      0.67 o
   4  11   0       34.67       32.89      2.18 o
   5  11   0        8.03        5.29      0.73 o
   6  11   0       63.72       51.68      3.74 o
   7  11   0        6.86        0.70      2.34 o
   8  11   0       27.60       39.07      7.41 o
   9  11   0        4.43        3.41      3.01 o
  10  11   0       11.14        7.14      3.29 o
  11  11   0        4.20        0.91      3.28 o
   0  12   0       45.18       49.31      5.47 o
   1  12   0        0.13       -0.17      1.08 o
   2  12   0        6.28        4.85      0.93 o
   3  12   0        2.29        1.06      1.64 o
   4  12   0       56.16       68.61      3.64 o
   5  12   0        0.16       -2.16      2.16 o
   6  12   0        1.76        0.19      2.26 o
   7  12   0        0.06        3.04      2.88 o
   8  12   0        5.34        3.82      3.29 o
   9  12   0       12.55       13.72      4.27 o
  10  12   0        1.67       -2.26      3.94 o
  11  12   0        1.51        0.36      2.90 o
   1  13   0        0.03       -0.91      1.18 o
   2  13   0       43.55       25.24      1.86 o
   3  13   0      291.13      292.45     14.06 o
   4  13   0        0.26        1.51      1.95 o
   5  13   0       59.17       53.90      7.04 o
   6  13   0       30.36       24.84      5.54 o
   7  13   0        6.39        4.28      3.29 o
   8  13   0        1.40        3.42      2.61 o
   9  13   0        3.18        1.71      2.62 o
  10  13   0        0.54       -1.58      3.43 o
   0  14   0       12.06       10.56      2.78 o
   1  14   0        7.13        8.30      1.86 o
   2  14   0        3.93        1.93      7.39 o
   3  14   0       11.67       13.15      2.26 o
   4  14   0       42.25       37.20      5.63 o
   5  14   0       45.34       44.37      6.60 o
   6  14   0       10.13       12.91      4.46 o
   7  14   0        0.15       -3.31      3.31 o
   8  14   0        5.74        8.77      4.45 o
   9  14   0        1.51       -1.89      4.20 o
   1  15   0        1.76        4.51      1.82 o
   2  15   0      163.98      170.20      7.27 o
   3  15   0       38.80       42.30      5.09 o
   4  15   0       34.77       49.70      7.39 o
   5  15   0       20.22       13.21      4.52 o
   6  15   0        9.20        7.04      3.18 o
   7  15   0        4.40        5.21      2.53 o
   8  15   0        0.07       -0.37      2.73 o
   9  15   0        2.90       -5.30      5.30 o
   0  16   0        0.07        2.96      1.93 o
   1  16   0       21.19       27.26      4.58 o
   2  16   0       30.08       47.95      7.65 o
   3  16   0        0.30        5.36      4.13 o
   4  16   0       90.46      113.24     11.63 o
   5  16   0        0.16        1.03      2.76 o
   6  16   0        2.96       -4.33      4.33 o
   7  16   0        0.83        0.67      2.44 o
   8  16   0        0.29       -1.60      4.22 o
   1  17   0        1.32        3.81      2.07 o
   2  17   0       11.91        7.74      3.01 o
   3  17   0        0.61        5.93      3.54 o
   4  17   0        0.04        4.78      3.91 o
   5  17   0        1.25       -2.47      3.23 o
   6  17   0        3.51       -1.41      3.26 o
   7  17   0        1.74        1.99      2.50 o
   0  18   0        0.35        3.20      2.63 o
   1  18   0       15.69       22.33      3.69 o
   2  18   0       14.91        3.57      3.22 o
   3  18   0        0.70        0.01      2.04 o
   4  18   0        5.58        2.70      3.27 o
   5  18   0        2.00        4.63      4.05 o
   6  18   0        0.20        2.98      2.99 o
   1  19   0       43.77       46.88      5.21 o
   2  19   0        3.18        6.52      3.31 o
   3  19   0        5.94        6.61      3.47 o
   4  19   0        3.86        0.96      3.07 o
   5  19   0        0.68        1.72      2.82 o
   0  20   0       56.51       98.00     10.72 o
   1  20   0       22.31       32.70      6.66 o
   2  20   0        0.65       -1.77      2.83 o
   3  20   0        0.00       -1.98      3.17 o
   4  20   0        1.13        7.10      3.72 o
   1  21   0        0.67       13.43      5.35 o
   2  21   0        0.32       -1.64      3.16 o
   3  21   0        1.23       -1.51      3.40 o
   2  22   0        0.69        4.09      3.54 o
 -14   1   1        0.12       -3.76      3.76 o
 -13   1   1        1.27       -2.67      2.67 o
 -12   1   1       27.28       18.41      4.70 o
 -11   1   1       29.49       21.71      2.48 o
 -10   1   1        8.06        9.18      1.34 o
  -9   1   1       67.54       59.44      3.06 o
  -8   1   1       52.07       40.29      2.35 o
  -7   1   1       18.47       22.88      1.29 o
  -6   1   1       51.16       41.64      1.58 o
  -5   1   1      609.01      704.55     14.92 o
  -4   1   1      254.55      259.29      4.21 o
  -3   1   1       35.97       47.90      1.14 o
  -2   1   1      415.96      452.30      7.30 o
  -1   1   1      977.10      922.99     10.61 o
   1   1   1       88.55       63.70      1.76 o
   2   1   1      293.93      339.66      3.87 o
   3   1   1     1662.98     1757.33     21.53 o
   4   1   1        0.45        1.80      0.40 o
   5   1   1      308.20      360.23      8.31 o
   6   1   1      880.28      893.88     27.52 o
   7   1   1      123.07      132.66      3.30 o
   8   1   1       14.86       18.01      1.67 o
   9   1   1       10.70        7.67      1.23 o
  10   1   1        2.95        1.11      1.05 o
  11   1   1       14.75       11.02      1.61 o
  12   1   1       64.94       63.48      6.06 o
 -14   2   1        0.94       -1.60      2.85 o
 -13   2   1        0.50        2.16      2.69 o
 -12   2   1       13.88       10.82      2.49 o
 -11   2   1       54.27       49.32      3.71 o
 -10   2   1       50.70       57.95      3.18 o
  -9   2   1        0.04       -0.85      0.85 o
  -8   2   1       44.15       43.89      2.44 o
  -7   2   1        8.21        7.44      1.10 o
  -6   2   1        3.99        7.17      0.69 o
  -5   2   1      656.32      716.12      9.64 o
  -4   2   1       16.33       13.97      0.65 o
  -3   2   1      874.76      952.13     15.82 o
  -2   2   1     3606.01     3511.37     28.86 o
  -1   2   1     1185.09     1229.89      7.69 o
   0   2   1     2877.20     2787.64      9.53 o
   1   2   1     4678.95     4386.94     28.27 o
   2   2   1     1617.81     1662.38     15.35 o
   3   2   1     1052.01     1101.33     12.44 o
   4   2   1       95.80       76.60      2.73 o
   5   2   1     1183.60     1234.66      9.74 o
   6   2   1      356.08      386.62      6.51 o
   7   2   1        0.95        0.13      0.63 o
   8   2   1      118.60      125.43      5.04 o
   9   2   1       11.80       13.05      1.80 o
  10   2   1        0.09       -1.22      2.43 o
  11   2   1        7.16        8.33      1.57 o
  12   2   1        9.13        7.95      2.09 o
  13   2   1        0.91        4.08      3.28 o
 -14   3   1        1.54        5.06      3.20 o
 -13   3   1        4.26        7.03      3.63 o
 -12   3   1       11.82       20.83      3.43 o
 -11   3   1      133.76      134.74      7.68 o
 -10   3   1       99.77      108.40      6.65 o
  -9   3   1      110.04      103.32      4.91 o
  -8   3   1        0.59       -0.03      0.76 o
  -7   3   1        9.89        9.68      0.96 o
  -6   3   1        0.90        4.85      0.65 o
  -5   3   1        6.83        4.45      0.71 o
  -4   3   1      492.76      474.01      3.93 o
  -3   3   1       98.07       88.75      1.46 o
  -2   3   1        5.30        5.15      0.93 o
  -1   3   1    11442.86    10075.09     63.92 o
   0   3   1      179.62      214.74      2.61 o
   1   3   1    33748.68    37375.57    298.45 o
   2   3   1     1142.61     1049.02      7.03 o
   3   3   1     2030.78     2032.42     21.29 o
   4   3   1       89.90       91.15      4.15 o
   5   3   1       25.57       23.87      2.40 o
   6   3   1       89.36       86.10      4.85 o
   7   3   1      118.75      104.40      5.77 o
   8   3   1        5.67        5.49      1.73 o
   9   3   1        2.90        1.41      1.35 o
  10   3   1        1.91        0.91      1.74 o
  11   3   1        1.53        1.10      1.52 o
  12   3   1        2.11        1.92      1.55 o
  13   3   1        6.91       11.00      3.92 o
 -14   4   1        2.88        2.74      2.80 o
 -13   4   1        2.60        6.54      3.53 o
 -12   4   1        5.15       12.80      3.15 o
 -11   4   1       18.71       22.60      3.69 o
 -10   4   1       35.12       40.30      6.40 o
  -9   4   1       19.68       19.15      1.95 o
  -8   4   1        4.50        4.79      0.69 o
  -7   4   1       40.88       48.44      1.87 o
  -6   4   1       16.84       15.33      0.96 o
  -5   4   1      529.18      572.98     12.41 o
  -4   4   1     6346.63     6338.10     88.62 o
  -3   4   1      216.90      211.92      2.09 o
  -2   4   1      546.65      547.12     10.80 o
  -1   4   1        2.67        3.12      1.02 o
   0   4   1      262.47      221.72      2.84 o
   1   4   1    11878.35    11339.08    190.59 o
   2   4   1     4773.48     4690.36     15.61 o
   3   4   1       71.02       85.35      2.44 o
   4   4   1      772.91      854.23     30.90 o
   5   4   1       17.23       24.48      2.40 o
   6   4   1      156.54      156.53      6.54 o
   7   4   1      598.48      569.40     13.28 o
   8   4   1       37.42       37.69      9.21 o
   9   4   1        3.03        1.30      2.69 o
  10   4   1        0.47        0.08      1.62 o
  11   4   1        0.44       -1.49      1.49 o
  12   4   1        9.99        7.75      1.91 o
  13   4   1        6.72        2.16      2.02 o
 -14   5   1        5.21        7.48      3.81 o
 -13   5   1        4.64        7.07      2.44 o
 -12   5   1       33.34       45.38      7.19 o
 -11   5   1       16.25       13.86      4.35 o
 -10   5   1        1.63        0.41      1.37 o
  -9   5   1       10.15       17.48      2.88 o
  -8   5   1       22.44       18.26      1.66 o
  -7   5   1       21.91       19.63      1.12 o
  -6   5   1        8.11        7.37      0.53 o
  -5   5   1       31.95       42.29      1.66 o
  -4   5   1       15.16       10.33      0.87 o
  -3   5   1      684.75      647.89      7.98 o
  -2   5   1      260.95      266.03      5.64 o
  -1   5   1      907.18      689.70      8.76 o
   0   5   1        0.27        0.14      0.29 o
   1   5   1     2193.25     2534.39     19.55 o
   2   5   1     7830.66     7778.17     39.90 o
   3   5   1       56.95       78.07      2.13 o
   4   5   1        0.75        0.51      0.65 o
   5   5   1        1.60        4.27      0.79 o
   6   5   1      145.41      157.44      6.47 o
   7   5   1      123.52      117.44      5.97 o
   8   5   1       96.99      100.69      7.33 o
   9   5   1       35.59       47.79      4.46 o
  10   5   1       24.72       16.38      2.72 o
  11   5   1        0.06        0.03      1.34 o
  12   5   1        2.77        0.41      1.48 o
  13   5   1        3.86        7.18      3.38 o
 -13   6   1        0.00        5.78      2.62 o
 -12   6   1        0.16        5.30      4.30 o
 -11   6   1       39.62       39.04      6.83 o
 -10   6   1       77.31       56.73     14.03 o
  -9   6   1        7.47        1.12      1.29 o
  -8   6   1        5.44        4.89      0.87 o
  -7   6   1        2.45        1.10      0.33 o
  -6   6   1       22.11       18.75      1.22 o
  -5   6   1       25.10       36.77      1.59 o
  -4   6   1     2293.58     2652.14     32.17 o
  -3   6   1       50.62       53.97      1.94 o
  -2   6   1      146.40      114.37      2.85 o
  -1   6   1      977.10      983.98     11.55 o
   0   6   1     1507.46     1639.39     18.53 o
   1   6   1       76.75       79.80      2.31 o
   2   6   1      424.21      463.96      6.89 o
   3   6   1      194.48      191.45      3.78 o
   4   6   1      281.05      315.96      5.61 o
   5   6   1        0.06        2.95      0.73 o
   6   6   1      126.07      120.86      3.76 o
   7   6   1       22.49       30.51      2.39 o
   8   6   1       62.29       78.03      5.67 o
   9   6   1       52.66       49.19      4.58 o
  10   6   1        0.53       -1.35      1.64 o
  11   6   1        1.50        1.64      1.26 o
  12   6   1        0.15       -3.90      3.90 o
  13   6   1        0.23       -1.57      3.89 o
 -13   7   1        5.81       11.25      4.63 o
 -12   7   1       59.29       69.83      9.88 o
 -11   7   1        3.95        5.25      3.54 o
 -10   7   1       42.34       39.18      6.69 o
  -9   7   1       91.61       72.01      5.01 o
  -8   7   1       12.38        6.97      1.94 o
  -7   7   1      147.59      162.08      6.34 o
  -6   7   1       11.31       11.29      1.34 o
  -5   7   1      161.27      183.05      4.24 o
  -4   7   1       12.32        7.47      0.74 o
  -3   7   1      984.99      984.21     10.51 o
  -2   7   1       95.43      124.50      2.63 o
  -1   7   1      651.29      650.19      8.35 o
   0   7   1      502.85      539.51      6.32 o
   1   7   1       44.98       32.15      1.42 o
   2   7   1      882.49      905.30     15.17 o
   3   7   1        0.82        7.40      1.17 o
   4   7   1      968.66      933.90     12.76 o
   5   7   1      309.82      281.68      5.70 o
   6   7   1       10.92       15.51      1.42 o
   7   7   1        0.24        1.99      0.78 o
   8   7   1       48.03       49.35      4.42 o
   9   7   1       16.03       12.86      4.30 o
  10   7   1        6.78        4.17      1.88 o
  11   7   1        0.20       -1.76      1.76 o
  12   7   1        0.78       -2.75      3.78 o
  13   7   1        1.94        1.51      2.49 o
 -13   8   1        5.95       11.37      4.67 o
 -12   8   1       50.06       51.58      8.81 o
 -11   8   1        0.77        1.84      2.41 o
 -10   8   1        0.84       -3.07      3.07 o
  -9   8   1       66.16       43.74      6.63 o
  -8   8   1       15.34       10.36      1.89 o
  -7   8   1       46.41       55.34      3.68 o
  -6   8   1        1.23        1.46      0.74 o
  -5   8   1       95.64       91.24      2.94 o
  -4   8   1        1.00        0.40      0.34 o
  -3   8   1     1464.34     1381.87     11.54 o
  -2   8   1      215.59      163.82      3.34 o
  -1   8   1      891.70      958.53     18.04 o
   0   8   1      623.56      482.29     12.19 o
   1   8   1       11.46        6.82      1.06 o
   2   8   1      492.48      577.85      6.71 o
   3   8   1     1438.59     1325.10     15.28 o
   4   8   1       18.44       12.41      0.92 o
   5   8   1       97.47       85.28      3.87 o
   6   8   1        0.04        0.51      0.57 o
   7   8   1       21.81       17.05      1.79 o
   8   8   1       19.60       15.74      3.55 o
   9   8   1       15.06       16.68      2.88 o
  10   8   1        0.25        0.38      1.65 o
  11   8   1        0.03       -0.24      2.71 o
  12   8   1        0.00       -3.64      4.31 o
 -12   9   1        0.66        5.54      4.05 o
 -11   9   1        3.25        6.76      3.55 o
 -10   9   1        0.65        2.25      2.47 o
  -9   9   1       27.89       38.17      6.47 o
  -8   9   1       48.28       29.13      5.46 o
  -7   9   1       32.63       34.34      2.98 o
  -6   9   1        0.58        0.85      0.81 o
  -5   9   1        0.32       -0.50      0.50 o
  -4   9   1       72.02       61.80      1.93 o
  -3   9   1      124.42      134.45      3.43 o
  -2   9   1      183.35      166.71      5.63 o
  -1   9   1       48.42       42.74      2.99 o
   0   9   1       46.92       48.71      3.26 o
   1   9   1      244.15      221.90      7.36 o
   2   9   1       87.31       86.30      3.61 o
   3   9   1      774.18      792.50      7.78 o
   4   9   1       38.47       35.17      2.54 o
   5   9   1      285.71      303.45      9.71 o
   6   9   1        3.47        3.42      0.98 o
   7   9   1       19.51       23.68      2.89 o
   8   9   1        1.03        2.53      2.64 o
   9   9   1        2.45        0.07      1.06 o
  10   9   1       12.10        7.98      3.55 o
  11   9   1        3.03        3.59      2.68 o
  12   9   1        0.83        4.64      3.85 o
 -12  10   1        5.82        8.00      4.91 o
 -11  10   1        3.61        4.64      3.94 o
 -10  10   1       16.73       16.63      4.84 o
  -9  10   1       14.37        7.62      3.25 o
  -8  10   1        4.18        2.96      2.59 o
  -7  10   1       14.66       12.18      3.75 o
  -6  10   1        5.69        7.65      1.33 o
  -5  10   1       79.33       87.38      3.21 o
  -4  10   1       83.38       90.41      3.00 o
  -3  10   1       10.31       12.18      1.11 o
  -2  10   1       33.23       44.23      3.25 o
  -1  10   1       68.13       58.60      3.64 o
   0  10   1       51.56       61.19      2.84 o
   1  10   1       14.77        9.06      1.51 o
   2  10   1       45.12       51.34      2.90 o
   3  10   1       58.61       62.46      2.74 o
   4  10   1      202.02      225.78      7.18 o
   5  10   1        2.24        6.34      2.11 o
   6  10   1        6.50        6.09      1.82 o
   7  10   1        5.83        8.34      1.80 o
   8  10   1       12.19       11.09      2.37 o
   9  10   1       11.60        7.71      3.82 o
  10  10   1        5.25        4.85      3.37 o
  11  10   1        2.24        6.12      3.83 o
 -11  11   1        3.31        2.89      2.67 o
 -10  11   1        0.35       -2.33      2.33 o
  -9  11   1        3.99        2.96      2.69 o
  -8  11   1        1.74        4.31      2.94 o
  -7  11   1       16.45       14.43      4.27 o
  -6  11   1       53.30       41.89      6.17 o
  -5  11   1       14.69        9.86      1.34 o
  -4  11   1       37.64       37.29      1.92 o
  -3  11   1       94.27       88.19      3.64 o
  -2  11   1      263.32      273.14     11.51 o
  -1  11   1       28.42       17.46      2.25 o
   0  11   1        0.14       -0.14      1.47 o
   1  11   1       53.11       60.14      4.11 o
   2  11   1       21.22       24.65      2.09 o
   3  11   1        4.20        5.38      1.41 o
   4  11   1     1013.16     1057.52     12.71 o
   5  11   1      147.65      191.05      7.55 o
   6  11   1       54.70       48.74      4.11 o
   7  11   1        2.01        3.82      1.13 o
   8  11   1        1.34        3.28      3.01 o
   9  11   1        9.00       10.18      3.82 o
  10  11   1        1.61        0.89      2.79 o
  11  11   1        0.77        0.78      2.22 o
 -11  12   1        0.02        0.71      3.16 o
 -10  12   1       10.96        5.96      3.20 o
  -9  12   1        2.84       -0.42      2.70 o
  -8  12   1       17.34       12.52      4.64 o
  -7  12   1       76.52       67.61      8.83 o
  -6  12   1        1.71        0.55      2.45 o
  -5  12   1        0.59       -3.21      3.21 o
  -4  12   1       84.83       86.35      4.43 o
  -3  12   1       12.35       15.56      1.46 o
  -2  12   1      433.03      414.92     10.77 o
  -1  12   1       46.76       41.03      3.65 o
   0  12   1       38.09       30.05      3.05 o
   1  12   1       86.85       77.11      4.91 o
   2  12   1       42.32       40.79      2.83 o
   3  12   1      127.76      145.12      5.71 o
   4  12   1       27.66       27.77      4.11 o
   5  12   1       77.56       83.15      5.24 o
   6  12   1        1.65       -0.96      1.78 o
   7  12   1        0.03       -2.68      3.42 o
   8  12   1        0.60       -0.05      2.60 o
   9  12   1        0.86        1.75      2.03 o
  10  12   1        5.79        7.64      3.99 o
 -10  13   1        1.66        1.25      3.15 o
  -9  13   1       17.83       24.34      5.76 o
  -8  13   1       17.25       16.25      4.96 o
  -7  13   1        9.54       13.41      3.88 o
  -6  13   1        7.95       10.89      3.98 o
  -5  13   1       50.46       51.03      7.07 o
  -4  13   1        0.40        1.25      1.01 o
  -3  13   1      271.75      293.24      9.16 o
  -2  13   1        1.50        3.39      1.66 o
  -1  13   1        0.14        0.28      1.08 o
   0  13   1       57.07       75.40      4.94 o
   1  13   1        6.42        6.32      1.60 o
   2  13   1       10.29        9.60      1.22 o
   3  13   1      299.57      306.72      8.94 o
   4  13   1       21.05       29.43      2.63 o
   5  13   1       35.15       18.86      2.69 o
   6  13   1        0.15       -3.97      3.97 o
   7  13   1        0.02        1.60      2.69 o
   8  13   1        4.94        2.01      1.93 o
   9  13   1       15.33       24.01      6.63 o
  10  13   1        0.02       -2.13      3.56 o
 -10  14   1        0.03        0.49      2.62 o
  -9  14   1       10.38       12.57      4.81 o
  -8  14   1        1.01       -2.91      3.67 o
  -7  14   1        2.94       -4.29      4.29 o
  -6  14   1       37.06       30.28      5.65 o
  -5  14   1        3.02        7.67      3.79 o
  -4  14   1        4.38       11.70      4.45 o
  -3  14   1       20.01       22.89      3.84 o
  -2  14   1       13.77       12.62      2.39 o
  -1  14   1       30.78       34.44      3.54 o
   0  14   1        1.83        3.37      1.52 o
   1  14   1        4.45        2.28      1.34 o
   2  14   1       24.78       16.34      3.55 o
   3  14   1      154.47      158.60      5.98 o
   4  14   1        5.08        5.86      1.50 o
   5  14   1        3.56        2.62      3.08 o
   6  14   1        0.17       -0.22      3.26 o
   7  14   1        2.17        2.00      2.50 o
   8  14   1        2.39        4.72      3.53 o
   9  14   1        0.08       -4.65      4.65 o
  -9  15   1        0.03        0.30      2.35 o
  -8  15   1        7.04        2.44      2.24 o
  -7  15   1        3.86       -0.65      3.64 o
  -6  15   1        4.38       -1.07      2.91 o
  -5  15   1       19.80       17.16      4.77 o
  -4  15   1        3.72        9.67      4.17 o
  -3  15   1       97.42       74.25     21.47 o
  -2  15   1        4.05       10.46      2.36 o
  -1  15   1        8.22       12.22      2.24 o
   0  15   1        8.65       13.03      2.36 o
   1  15   1        0.34        1.28      3.59 o
   2  15   1       61.58       84.96      4.66 o
   3  15   1      119.02       98.05      7.03 o
   4  15   1        0.58        1.74      2.59 o
   5  15   1        2.17        0.68      3.75 o
   6  15   1        9.69        2.25      3.16 o
   7  15   1        2.48        2.07      3.00 o
   8  15   1       15.61       23.66      6.93 o
  -8  16   1        0.52       -5.27      5.27 o
  -7  16   1        0.18       -2.77      3.78 o
  -6  16   1        7.94        1.98      3.65 o
  -5  16   1        0.00        5.99      3.50 o
  -4  16   1        3.08        6.17      4.11 o
  -3  16   1       14.95        6.48      3.04 o
  -2  16   1        5.81        8.61      2.16 o
  -1  16   1        1.49       -0.30      1.34 o
   0  16   1        1.65        1.87      1.33 o
   1  16   1        0.73        1.99      2.52 o
   2  16   1      221.18      277.59     20.93 o
   3  16   1        1.44        2.80      1.55 o
   4  16   1        7.47        7.93      4.14 o
   5  16   1        0.15        1.12      4.20 o
   6  16   1        2.56       -1.43      4.12 o
   7  16   1        6.56        4.20      3.15 o
   8  16   1        4.01        8.35      4.18 o
  -7  17   1        1.77       -3.72      4.16 o
  -6  17   1        1.65       -0.63      2.82 o
  -5  17   1        1.37        6.65      3.59 o
  -4  17   1        6.09        5.79      3.72 o
  -3  17   1        0.00        3.02      2.74 o
  -2  17   1       35.02       35.52      6.44 o
  -1  17   1       17.22       23.28      3.17 o
   0  17   1        0.11        0.12      1.46 o
   1  17   1       38.47       49.07     11.87 o
   2  17   1       45.12       43.39     10.43 o
   3  17   1        6.75        6.22      3.63 o
   4  17   1       33.25       34.85      6.61 o
   5  17   1        0.03       -4.58      4.58 o
   6  17   1        0.82       -4.81      4.81 o
   7  17   1        2.43       -3.89      3.89 o
  -6  18   1        0.04       -1.51      2.52 o
  -5  18   1        5.06        2.74      2.64 o
  -4  18   1        2.80        2.76      2.84 o
  -3  18   1        0.04       -0.15      2.32 o
  -2  18   1        0.02        1.44      2.86 o
  -1  18   1       62.68       67.96      5.80 o
   0  18   1        0.00        0.07      1.17 o
   1  18   1       36.01       34.07      6.69 o
   2  18   1        1.04        4.95      2.90 o
   3  18   1        0.76       -0.97      2.71 o
   4  18   1       11.43       14.62      5.40 o
   5  18   1        0.05        3.42      3.50 o
   6  18   1        5.13        0.06      3.33 o
  -5  19   1        0.02       -3.20      3.42 o
  -4  19   1        0.00        0.74      2.85 o
  -3  19   1        0.00        0.11      2.40 o
  -2  19   1        0.01        0.76      2.40 o
  -1  19   1        2.24       11.39      4.50 o
   0  19   1        2.10        4.59      2.21 o
   1  19   1        1.52        0.19      2.67 o
   2  19   1        0.72        0.39      2.32 o
   3  19   1        1.21       -0.37      2.23 o
   4  19   1        6.07        7.80      3.97 o
   5  19   1        9.45       22.11      6.59 o
  -4  20   1        1.65        2.53      3.11 o
  -3  20   1        1.27       -2.52      3.36 o
  -2  20   1        0.01        1.73      2.97 o
  -1  20   1        3.83        6.87      3.59 o
   0  20   1       10.23       30.75      7.03 o
   1  20   1       19.92       13.43      4.50 o
   2  20   1        0.07        1.52      2.43 o
   3  20   1        0.01        2.12      2.91 o
   4  20   1        0.09       -1.43      2.71 o
  -3  21   1        0.84        1.03      2.63 o
  -2  21   1        0.37        4.51      3.43 o
  -1  21   1        0.33        4.70      3.96 o
   1  21   1        6.87        9.81      4.59 o
   2  21   1        0.36       -0.07      2.55 o
   3  21   1        2.37        5.70      3.81 o
  -2  22   1        0.74       -0.83      2.63 o
  -1  22   1        0.77        4.01      3.80 o
   2  22   1        0.95        5.24      3.58 o
 -14   0   2        5.77        2.31      2.67 o
 -13   0   2        4.51        0.35      2.67 o
 -12   0   2       16.90       16.99      3.86 o
 -11   0   2      159.64      179.80     10.92 o
 -10   0   2      169.04      146.59     19.40 o
  -9   0   2        1.15        4.17      6.10 o
  -8   0   2      719.03      712.95     13.55 o
  -7   0   2        1.18        4.59      1.19 o
  -6   0   2        0.12        1.23      0.95 o
  -5   0   2      175.74      164.35      5.07 o
  -4   0   2       20.80       32.04      1.21 o
  -3   0   2     1825.57     1665.87     19.29 o
  -2   0   2     4887.09     5101.96     17.75 o
  -1   0   2      105.96      123.86      3.01 o
   0   0   2    21042.08    23558.15     71.23 o
   1   0   2      793.90      863.19      6.84 o
   2   0   2      469.10      525.85      5.87 o
   3   0   2      413.19      417.91      8.62 o
   4   0   2      635.62      692.11      9.51 o
   5   0   2       39.79       39.61      2.99 o
   6   0   2      240.06      261.34      7.15 o
   7   0   2      179.81      181.68      4.97 o
   8   0   2       19.46       18.43      2.46 o
   9   0   2       22.52       17.46      2.47 o
  10   0   2       15.03       14.78      3.49 o
  11   0   2        0.37       -1.53      2.92 o
  12   0   2        4.85        3.16      3.29 o
 -14   1   2        0.81       -2.27      3.11 o
 -13   1   2        9.88        5.14      5.18 o
 -12   1   2        5.64        2.05      2.25 o
 -11   1   2       15.38       12.80      1.87 o
 -10   1   2      204.96      210.53     11.11 o
  -9   1   2      858.57      828.98     21.38 o
  -8   1   2        2.02        3.03      1.07 o
  -7   1   2       37.52       29.41      1.87 o
  -6   1   2      393.16      318.17      6.11 o
  -5   1   2       22.36       21.82      1.24 o
  -4   1   2      535.92      564.59     10.06 o
  -3   1   2     2255.67     2138.31     16.48 o
  -2   1   2       46.91       55.30      1.25 o
  -1   1   2     2279.61     2323.72      9.03 o
   0   1   2      276.15      261.46      5.35 o
   1   1   2      330.88      356.97      3.76 o
   2   1   2     2070.97     1944.13     15.64 o
   3   1   2       12.53       10.73      0.52 o
   4   1   2        3.44        6.15      0.61 o
   5   1   2      893.00      944.89     16.98 o
   6   1   2      437.85      467.05     11.43 o
   7   1   2       74.54       63.54      2.59 o
   8   1   2        2.57        1.22      0.96 o
   9   1   2       46.43       52.00      2.97 o
  10   1   2       10.01        4.24      1.36 o
  11   1   2       24.31       25.89      4.09 o
  12   1   2        4.15        3.64      2.22 o
 -14   2   2       15.27       17.67      4.80 o
 -13   2   2        4.94        4.94      2.45 o
 -12   2   2        9.58        8.51      3.67 o
 -11   2   2       19.39       17.71      2.08 o
 -10   2   2       20.52       13.07      1.86 o
  -9   2   2      236.06      200.69      6.73 o
  -8   2   2      306.91      263.31      6.45 o
  -7   2   2        7.37        8.83      1.19 o
  -6   2   2       25.31       25.39      1.71 o
  -5   2   2        0.02        0.24      0.34 o
  -4   2   2     1180.04     1221.81     21.26 o
  -3   2   2       19.63       30.22      0.82 o
  -2   2   2        2.91        5.18      0.46 o
  -1   2   2      148.69      115.56      1.98 o
   0   2   2     4959.81     4438.05     21.11 o
   1   2   2    13959.77    13523.34    222.33 o
   2   2   2     2977.12     3020.52     22.47 o
   3   2   2      923.27      922.56      8.55 o
   4   2   2      731.01      789.66     12.50 o
   5   2   2        9.24       11.33      1.87 o
   6   2   2       15.48       20.27      1.42 o
   7   2   2      885.96      891.38     11.00 o
   8   2   2        2.26        3.88      1.53 o
   9   2   2       31.76       34.43      3.78 o
  10   2   2       15.67       11.23      2.07 o
  11   2   2       12.67        8.14      2.18 o
  12   2   2        1.24       -1.23      2.14 o
 -14   3   2        0.68       -1.13      3.00 o
 -13   3   2        4.68        5.00      3.10 o
 -12   3   2        0.11        1.26      1.47 o
 -11   3   2       79.71       89.30      6.36 o
 -10   3   2      310.02      303.99     14.75 o
  -9   3   2      290.05      293.73      8.05 o
  -8   3   2      100.32       86.07      3.52 o
  -7   3   2       70.62       65.11      2.81 o
  -6   3   2       34.57       40.62      2.17 o
  -5   3   2      118.65      128.77      3.66 o
  -4   3   2       64.90       66.47      1.98 o
  -3   3   2       53.43       53.80      1.83 o
  -2   3   2      131.82      131.02      2.29 o
  -1   3   2     2637.38     2725.00     10.25 o
   0   3   2     6016.53     6078.64     45.05 o
   1   3   2      410.45      370.71      3.68 o
   2   3   2        0.68       -0.47      0.47 o
   3   3   2       28.58       23.29      1.19 o
   4   3   2      376.98      422.01     11.58 o
   5   3   2      115.29      124.21      5.61 o
   6   3   2       20.41       18.79      2.40 o
   7   3   2       86.01       88.24      5.79 o
   8   3   2        3.94        0.13      4.36 o
   9   3   2        2.13        3.72      3.72 o
  10   3   2       96.70      111.68      5.56 o
  11   3   2        0.69       -2.23      2.23 o
  12   3   2        4.19        1.45      2.06 o
  13   3   2       14.84        9.91      4.77 o
 -13   4   2       16.22       21.53      5.34 o
 -12   4   2        0.58        3.48      2.04 o
 -11   4   2      147.66      173.83     13.42 o
 -10   4   2        1.89        7.16      4.04 o
  -9   4   2        6.04        7.38      1.35 o
  -8   4   2       27.17       20.47      1.56 o
  -7   4   2       56.52       54.17      2.15 o
  -6   4   2        0.00        0.29      0.42 o
  -5   4   2       35.12       79.64      3.04 o
  -4   4   2      118.55      134.04      4.13 o
  -3   4   2      266.81      283.44      3.02 o
  -2   4   2       78.35       66.09      1.90 o
  -1   4   2     1556.26     1524.25      9.74 o
   0   4   2     1382.44     1318.62      8.83 o
   1   4   2     2205.74     2231.36     10.79 o
   2   4   2      692.40      689.75     12.86 o
   3   4   2      186.89      163.28      2.97 o
   4   4   2       41.86       49.74      2.93 o
   5   4   2      269.01      286.08     10.43 o
   6   4   2       32.82       28.37      2.90 o
   7   4   2       32.58       32.13      3.44 o
   8   4   2      115.39      108.89      6.55 o
   9   4   2      125.55      122.71      7.26 o
  10   4   2       21.86       20.18      4.06 o
  11   4   2        0.01       -1.09      4.84 o
  12   4   2        0.69       -1.38      2.18 o
  13   4   2        3.72        1.23      2.15 o
 -13   5   2        5.71       12.34      4.67 o
 -12   5   2       38.36       53.15      5.58 o
 -11   5   2      174.58      156.10     12.34 o
 -10   5   2       44.38       30.41      5.36 o
  -9   5   2      139.47      122.32     10.12 o
  -8   5   2       51.96       44.64      2.80 o
  -7   5   2        4.85        5.21      1.12 o
  -6   5   2      243.41      289.12      8.34 o
  -5   5   2       11.29       13.03      0.94 o
  -4   5   2      144.63      195.17      3.68 o
  -3   5   2       13.33       12.23      1.05 o
  -2   5   2      158.31      161.98      3.55 o
  -1   5   2      599.26      543.43      8.16 o
   0   5   2     1930.62     1918.70     11.04 o
   1   5   2      258.82      303.82      6.50 o
   2   5   2     1067.54     1059.53     10.83 o
   3   5   2      221.73      199.14      4.96 o
   4   5   2      246.91      219.30      7.32 o
   5   5   2      142.06      133.37      5.91 o
   6   5   2       22.22       23.76      2.95 o
   7   5   2        1.09       -2.12      2.12 o
   8   5   2        9.34        6.24      2.11 o
   9   5   2       18.50       12.99      3.69 o
  10   5   2       12.95       14.44      3.11 o
  11   5   2        0.00        2.85      1.83 o
  12   5   2        0.24       -2.27      2.27 o
  13   5   2        1.93        0.07      2.61 o
 -13   6   2        0.77        2.48      7.21 o
 -12   6   2      112.82      153.27     12.73 o
 -11   6   2        9.10       13.83      4.95 o
 -10   6   2       19.92       21.99      4.65 o
  -9   6   2      301.07      279.21     15.03 o
  -8   6   2        0.40       -0.32      0.90 o
  -7   6   2       47.81       45.32      2.38 o
  -6   6   2      232.80      251.00      7.06 o
  -5   6   2       20.29       18.83      1.21 o
  -4   6   2        7.88        6.09      0.49 o
  -3   6   2      949.01     1060.64     11.82 o
  -2   6   2        9.95       21.02      1.39 o
  -1   6   2      130.54      104.55      2.94 o
   0   6   2      615.91      737.85      9.50 o
   1   6   2       82.17      111.50      3.29 o
   2   6   2     1803.60     1593.17     14.19 o
   3   6   2     1030.87     1045.17     11.86 o
   4   6   2      683.79      725.89     11.91 o
   5   6   2       57.51       61.30      4.22 o
   6   6   2      213.93      261.14      8.92 o
   7   6   2       38.94       20.67      7.19 o
   8   6   2       44.77       32.03     16.54 o
   9   6   2       24.50       10.14      7.36 o
  10   6   2        4.09        0.18      1.96 o
  11   6   2        0.29        1.40      2.90 o
  12   6   2        3.34        1.74      1.80 o
 -13   7   2        0.63       -1.01      2.61 o
 -12   7   2        0.03        6.04      3.67 o
 -11   7   2        8.54       12.80      4.59 o
 -10   7   2       29.76       19.84      4.69 o
  -9   7   2        3.66        1.13      2.65 o
  -8   7   2       37.06       42.71      6.18 o
  -7   7   2       41.84       32.19      2.01 o
  -6   7   2      209.85      206.42      5.45 o
  -5   7   2       16.66       13.72      0.97 o
  -4   7   2       88.06       90.68      3.38 o
  -3   7   2     1210.09     1221.55     24.19 o
  -2   7   2       86.59       52.83      2.17 o
  -1   7   2        9.90       19.86      1.19 o
   0   7   2     1309.28     1264.46     23.41 o
   1   7   2      281.33      248.19      6.97 o
   2   7   2      717.77      684.52     10.96 o
   3   7   2     2786.73     2606.87     36.33 o
   4   7   2       50.97       50.64      4.25 o
   5   7   2      683.57      658.54     10.55 o
   6   7   2      151.75      152.08      5.32 o
   7   7   2       32.76       27.77      2.70 o
   8   7   2      244.49      241.99     13.07 o
   9   7   2        5.49        5.80      2.98 o
  10   7   2        0.08        0.89      1.73 o
  11   7   2        4.05        7.95      3.88 o
  12   7   2        2.77       -0.99      3.30 o
 -13   8   2        0.68        4.66      3.23 o
 -12   8   2       28.95       26.21      6.38 o
 -11   8   2       16.87       19.15      5.29 o
 -10   8   2        1.27        0.61      2.01 o
  -9   8   2        7.21        3.23      2.13 o
  -8   8   2        6.23        3.07      2.39 o
  -7   8   2       12.22       11.14      2.06 o
  -6   8   2      217.97      233.69      6.16 o
  -5   8   2        5.34        5.44      1.00 o
  -4   8   2       15.21       12.43      1.35 o
  -3   8   2       11.25       13.69      2.88 o
  -2   8   2        2.18        1.12      0.60 o
  -1   8   2     1039.81     1116.97      9.77 o
   0   8   2       14.58       14.72      1.74 o
   1   8   2      582.16      667.36     12.21 o
   2   8   2      535.17      583.97      9.40 o
   3   8   2     1715.55     1636.53     32.21 o
   4   8   2       47.71       58.92      3.88 o
   5   8   2      518.24      472.37     11.31 o
   6   8   2      140.67      158.58      6.45 o
   7   8   2        0.31       -0.51      1.00 o
   8   8   2        6.26        8.94      3.38 o
   9   8   2        0.03        1.63      1.53 o
  10   8   2       14.44       10.79      2.86 o
  11   8   2        0.17        1.69      2.96 o
  12   8   2        0.02       -1.42      3.19 o
 -13   9   2        3.88        9.82      5.48 o
 -12   9   2       72.11       61.72      9.06 o
 -11   9   2        8.80        8.15      3.78 o
 -10   9   2       15.12       14.81      4.57 o
  -9   9   2       14.72       16.88      4.18 o
  -8   9   2       15.71        6.85      3.15 o
  -7   9   2       67.40       62.11      7.21 o
  -6   9   2      183.39      184.45     11.67 o
  -5   9   2       19.66       17.84      2.04 o
  -4   9   2       38.42       28.83      1.72 o
  -3   9   2      338.25      364.95      7.77 o
  -2   9   2       64.90       86.98      2.81 o
  -1   9   2      561.70      609.35      9.38 o
   0   9   2      305.76      261.67      8.04 o
   1   9   2       50.31       61.35      5.09 o
   2   9   2       27.41       46.85      2.97 o
   3   9   2        4.56       13.46      6.03 o
   4   9   2      887.93      935.95     15.64 o
   5   9   2       22.79       17.19      1.09 o
   6   9   2      117.09      100.25      6.65 o
   7   9   2        4.82        4.69      1.33 o
   8   9   2       11.37        7.08      1.78 o
   9   9   2       20.86       17.07      3.14 o
  10   9   2        0.43        4.71      2.37 o
  11   9   2        0.16        3.40      3.99 o
 -12  10   2        1.29        2.01      3.25 o
 -11  10   2        1.95        0.15      2.21 o
 -10  10   2       17.41       21.18      5.46 o
  -9  10   2       10.05        8.09      3.41 o
  -8  10   2      330.86      269.60     16.33 o
  -7  10   2      143.13      132.70     10.73 o
  -6  10   2       67.37       74.85      7.74 o
  -5  10   2       93.61       80.06      7.85 o
  -4  10   2        2.42        0.92      1.04 o
  -3  10   2        6.10       12.08      1.68 o
  -2  10   2      803.12      849.45      8.69 o
  -1  10   2      109.28       99.13      3.31 o
   0  10   2      492.65      499.15      8.87 o
   1  10   2      535.66      496.73      9.80 o
   2  10   2        7.97        5.42      0.89 o
   3  10   2      308.11      332.25      7.34 o
   4  10   2       76.58       51.77      2.92 o
   5  10   2       72.92       52.89      3.91 o
   6  10   2       28.41       18.99      3.08 o
   7  10   2        1.24       -0.07      0.84 o
   8  10   2        9.87        8.64      2.29 o
   9  10   2        1.18        2.55      1.92 o
  10  10   2        1.43        5.92      4.55 o
  11  10   2        0.60        3.57      4.08 o
 -12  11   2        4.28        9.67      4.06 o
 -11  11   2        1.62       -1.27      2.81 o
 -10  11   2        3.74        1.21      2.21 o
  -9  11   2        5.74        4.60      2.13 o
  -8  11   2        8.63        2.60      2.41 o
  -7  11   2       30.29       21.88      4.86 o
  -6  11   2        2.28        0.00      2.64 o
  -5  11   2        3.59        1.63      2.49 o
  -4  11   2       28.07       34.84      2.45 o
  -3  11   2       94.75       91.17      5.30 o
  -2  11   2      428.40      464.35      8.45 o
  -1  11   2       57.48       62.82      2.84 o
   0  11   2       15.59       13.64      2.68 o
   1  11   2       29.99       31.56      2.83 o
   2  11   2       24.71       27.03      2.09 o
   3  11   2        0.19        3.15      2.19 o
   4  11   2     1392.47     1447.81     15.58 o
   5  11   2       24.30       26.88      3.05 o
   6  11   2        0.07       -0.65      1.34 o
   7  11   2        7.22        2.86      1.40 o
   8  11   2       14.82       21.85      3.33 o
   9  11   2       35.34       39.54      7.84 o
  10  11   2        9.92       20.20      6.23 o
 -11  12   2        0.10        0.22      2.01 o
 -10  12   2        0.05        0.41      2.32 o
  -9  12   2        0.10        0.12      2.17 o
  -8  12   2       12.23       11.96      3.95 o
  -7  12   2        0.27       -3.70      4.08 o
  -6  12   2       15.00       15.54      3.84 o
  -5  12   2       17.61       10.41      2.97 o
  -4  12   2        0.00        0.19      0.56 o
  -3  12   2       18.63       17.72      1.29 o
  -2  12   2       25.61       24.71      3.18 o
  -1  12   2      150.98      155.54      4.60 o
   0  12   2        0.02        0.94      1.21 o
   1  12   2        3.54        4.12      1.63 o
   2  12   2       54.50       77.15      4.23 o
   3  12   2      107.02      121.30      7.78 o
   4  12   2        0.93       26.86      4.41 o
   5  12   2       29.64       48.66      3.69 o
   6  12   2       13.59       14.62      2.39 o
   7  12   2        3.81        1.06      1.28 o
   8  12   2        0.31        5.20      3.62 o
   9  12   2       11.04       21.69      6.32 o
  10  12   2        1.30        5.48      3.70 o
 -10  13   2        1.15        0.33      2.95 o
  -9  13   2        0.52        1.91      3.03 o
  -8  13   2       49.84       39.81      7.00 o
  -7  13   2        8.89        2.01      3.31 o
  -6  13   2        5.02        2.32      2.01 o
  -5  13   2        0.03       -1.42      2.86 o
  -4  13   2        8.87        7.55      3.25 o
  -3  13   2       51.04       58.49      4.09 o
  -2  13   2        0.10        0.54      1.16 o
  -1  13   2      107.78       98.47      6.17 o
   0  13   2       25.92       22.96      2.92 o
   1  13   2       15.30       17.82      2.62 o
   2  13   2        8.77        7.57      1.59 o
   3  13   2      430.74      457.38     13.47 o
   4  13   2       28.26       33.66      4.14 o
   5  13   2      107.38      120.66      7.18 o
   6  13   2       52.63       35.99      7.91 o
   7  13   2        7.15        6.90      3.61 o
   8  13   2        2.93        2.83      3.06 o
   9  13   2        4.77       13.98      6.25 o
 -10  14   2        3.58        3.07      3.34 o
  -9  14   2        4.10        2.64      3.28 o
  -8  14   2        2.21       -1.69      3.18 o
  -7  14   2        0.49       -4.83      4.83 o
  -6  14   2       20.25       16.76      4.94 o
  -5  14   2       13.68       12.14      3.95 o
  -4  14   2        1.75        2.15      2.14 o
  -3  14   2       15.01       18.82      2.50 o
  -2  14   2       38.19       36.70      3.42 o
  -1  14   2        5.27        0.58      0.94 o
   0  14   2        7.04        7.19      1.57 o
   1  14   2       27.68       31.28      3.51 o
   2  14   2       74.67       71.27      4.25 o
   3  14   2       86.21       97.47      5.07 o
   4  14   2      105.95      129.64      7.41 o
   5  14   2       11.92        9.02      3.80 o
   6  14   2        7.81       15.99      5.44 o
   7  14   2        0.13        1.96      2.97 o
   8  14   2        6.85        6.72      4.41 o
  -9  15   2        3.75        4.15      3.38 o
  -8  15   2        0.50       -4.51      4.51 o
  -7  15   2        0.26       -2.52      4.08 o
  -6  15   2       27.97       27.21      5.94 o
  -5  15   2       10.10        7.28      3.77 o
  -4  15   2        3.24        6.96      3.65 o
  -3  15   2       23.70       26.56      5.25 o
  -2  15   2       22.96       11.75      2.98 o
  -1  15   2        3.05        0.50      1.51 o
   0  15   2       19.59       10.55      2.07 o
   1  15   2        4.47       11.16      2.43 o
   2  15   2       19.80       21.32      4.39 o
   3  15   2        0.49        0.88      1.54 o
   4  15   2        8.34        4.21      2.25 o
   5  15   2        0.10       -2.19      3.83 o
   6  15   2        2.07        0.41      2.40 o
   7  15   2        0.12       -2.35      2.93 o
   8  15   2        0.04        2.01      3.65 o
  -8  16   2        1.75       -4.31      4.52 o
  -7  16   2        1.76        1.15      2.52 o
  -6  16   2        0.00        0.20      2.41 o
  -5  16   2        0.35        2.45      3.59 o
  -4  16   2       32.65       43.64      7.40 o
  -3  16   2        0.27        0.48      2.31 o
  -2  16   2        1.41        1.45      2.93 o
  -1  16   2        2.31       -1.05      1.78 o
   0  16   2        3.80        7.23      2.06 o
   1  16   2        1.12        2.64      1.65 o
   2  16   2        0.08       -0.85      1.47 o
   3  16   2        4.47        0.81      1.32 o
   4  16   2       16.85       14.32      4.54 o
   5  16   2        5.28       -3.88      4.15 o
   6  16   2        0.87       -2.28      3.56 o
   7  16   2        0.62        0.20      2.96 o
  -7  17   2        0.11       -2.76      3.55 o
  -6  17   2        1.13       -3.53      3.76 o
  -5  17   2       31.82       35.52      7.13 o
  -4  17   2        1.48        5.09      3.08 o
  -3  17   2        0.33       -1.14      2.73 o
  -2  17   2        3.56        2.61      1.97 o
  -1  17   2       16.70       16.76      7.43 o
   0  17   2        4.09        2.34      2.20 o
   1  17   2       11.24        4.15      1.91 o
   2  17   2       38.07       21.46      5.25 o
   3  17   2        0.46        2.07      3.19 o
   4  17   2        0.00        0.21      2.88 o
   5  17   2        0.40       -2.50      3.96 o
   6  17   2        1.06       -4.56      4.56 o
  -6  18   2        2.00       -1.17      3.43 o
  -5  18   2        0.13        4.75      3.69 o
  -4  18   2       16.95        8.17      4.24 o
  -3  18   2        0.81        3.51      2.96 o
  -2  18   2        2.02        1.00      2.41 o
  -1  18   2        2.23        5.18      3.91 o
   0  18   2        1.02        2.28      1.81 o
   1  18   2       12.92        4.12      2.71 o
   2  18   2       33.12       24.41      4.08 o
   3  18   2        4.71        8.33      3.76 o
   4  18   2        0.19       -4.15      4.15 o
   5  18   2       11.19        9.98      4.14 o
   6  18   2        0.26       -4.47      4.47 o
  -5  19   2        6.93        8.59      4.23 o
  -4  19   2        3.38        4.38      2.66 o
  -3  19   2        0.40        0.74      2.69 o
  -2  19   2        0.01        0.35      2.40 o
  -1  19   2        1.95        6.28      3.36 o
   0  19   2        0.07       -0.51      1.91 o
   1  19   2        9.88        0.79      1.79 o
   2  19   2        0.15       -0.75      2.23 o
   3  19   2        0.16        4.12      3.40 o
   4  19   2        0.44       -2.83      3.18 o
   5  19   2        0.00       -2.56      3.44 o
  -4  20   2        0.00       -1.37      2.89 o
  -3  20   2        0.12       -0.63      2.67 o
  -2  20   2        1.02        5.09      3.47 o
  -1  20   2        5.49       11.22      4.34 o
   0  20   2        4.80       12.55      4.49 o
   1  20   2        2.07       -3.29      3.96 o
   2  20   2        2.25        8.71      4.05 o
   3  20   2        5.88       20.65      6.14 o
   4  20   2        0.00        7.12      4.02 o
  -3  21   2        0.02        1.41      2.33 o
  -2  21   2        0.08       -0.77      2.23 o
  -1  21   2        0.01        1.86      3.25 o
   0  21   2        4.03       10.42      4.48 o
   2  21   2        0.38        3.80      3.67 o
   3  21   2        0.76        0.00      3.36 o
  -1  22   2        0.48        2.82      3.27 o
 -14   1   3        8.14        0.60      3.80 o
 -13   1   3        3.45        0.98      1.98 o
 -12   1   3        0.10       -1.19      2.51 o
 -11   1   3       21.12       16.09      2.14 o
 -10   1   3      488.37      460.95     21.52 o
  -9   1   3      475.81      482.73      9.45 o
  -8   1   3        1.89        0.72      0.76 o
  -7   1   3        5.28       12.98      1.34 o
  -6   1   3       22.73       20.97      1.13 o
  -5   1   3      304.87      343.17      7.00 o
  -4   1   3     1758.35     1814.35     28.35 o
  -3   1   3     1706.97     1971.05     26.12 o
  -2   1   3     2246.78     2206.23     14.08 o
  -1   1   3     1188.24      925.45     10.67 o
   0   1   3     1696.77     1749.55     22.24 o
   1   1   3      158.15      125.59      2.59 o
   2   1   3     1723.66     1684.81     10.21 o
   3   1   3      406.69      435.67      5.64 o
   4   1   3       54.71       63.41      1.86 o
   5   1   3       24.98       23.64      1.80 o
   6   1   3       27.03       26.01      1.61 o
   7   1   3        5.30        4.72      1.22 o
   8   1   3       19.05       20.90      5.02 o
   9   1   3       36.39       47.31      6.28 o
  10   1   3        0.99       -0.61      1.98 o
  11   1   3        0.00       -2.40      2.40 o
  12   1   3        2.30        0.88      1.96 o
 -13   2   3        0.71        2.05      3.20 o
 -12   2   3       45.41       47.20      4.85 o
 -11   2   3       21.19       22.45      2.71 o
 -10   2   3      400.18      394.10     10.30 o
  -9   2   3      282.80      249.53     11.72 o
  -8   2   3      130.65      145.44      4.81 o
  -7   2   3        0.32        2.41      0.75 o
  -6   2   3        0.67        0.75      0.49 o
  -5   2   3        2.70        2.29      0.40 o
  -4   2   3      169.50      168.49      2.98 o
  -3   2   3      141.20      164.19      3.62 o
  -2   2   3      314.70      323.73      4.60 o
  -1   2   3      280.47      293.33      5.52 o
   0   2   3     4636.63     4715.12     43.80 o
   1   2   3      627.72      624.50      8.35 o
   2   2   3        0.53        4.82      0.65 o
   3   2   3      263.31      247.11      4.42 o
   4   2   3      501.97      471.58      7.34 o
   5   2   3       14.42       11.64      1.76 o
   6   2   3        0.06        1.36      1.41 o
   7   2   3        2.28        1.45      1.74 o
   8   2   3       99.46       91.68      6.87 o
   9   2   3       19.20       21.01      2.62 o
  10   2   3        6.84        6.21      2.03 o
  11   2   3        0.02       -1.52      2.20 o
  12   2   3        7.00       12.63      4.46 o
 -13   3   3        0.01        1.30      2.36 o
 -12   3   3        3.38       12.39      4.02 o
 -11   3   3        7.15       13.65      3.03 o
 -10   3   3      110.63      105.08      5.43 o
  -9   3   3       22.52       22.60      2.26 o
  -8   3   3        4.99        1.51      0.67 o
  -7   3   3      398.87      398.25      8.64 o
  -6   3   3       89.36       88.21      3.30 o
  -5   3   3      171.33      199.54      2.60 o
  -4   3   3        0.00        3.54      0.56 o
  -3   3   3        3.10        3.60      0.62 o
  -2   3   3       29.89       34.27      1.23 o
  -1   3   3      709.65      824.53      9.53 o
   0   3   3      177.76      110.60      2.21 o
   1   3   3       11.47        7.67      0.71 o
   2   3   3       35.37       33.19      1.74 o
   3   3   3        1.80        2.00      0.48 o
   4   3   3      106.91      107.14      3.34 o
   5   3   3      227.19      228.70     13.78 o
   6   3   3        1.25       -1.39      1.68 o
   7   3   3       85.82       87.27      5.86 o
   8   3   3      161.38      147.60      7.89 o
   9   3   3        4.36        4.44      1.56 o
  10   3   3        0.87       -0.75      3.37 o
  11   3   3        1.14       -0.89      2.14 o
  12   3   3        2.89        5.04      2.85 o
 -13   4   3        0.01        9.67      4.40 o
 -12   4   3        2.97        5.97      2.60 o
 -11   4   3       21.80       33.47      5.05 o
 -10   4   3      170.72      185.19     12.18 o
  -9   4   3        9.77       13.29      2.46 o
  -8   4   3      204.80      202.15      6.41 o
  -7   4   3       19.26       17.78      1.23 o
  -6   4   3      314.79      336.34     11.71 o
  -5   4   3       29.56       34.61      1.71 o
  -4   4   3      160.02      166.38      2.56 o
  -3   4   3      104.71       74.24      2.46 o
  -2   4   3      356.03      353.11      6.00 o
  -1   4   3     1011.04     1082.59     17.56 o
   0   4   3      199.97      218.01      3.83 o
   1   4   3     1601.51     1779.89     17.30 o
   2   4   3     1830.72     2017.48     26.26 o
   3   4   3      124.25      111.30      3.01 o
   4   4   3        8.65       19.71      1.35 o
   5   4   3       38.65       47.96      3.82 o
   6   4   3      158.67      162.02      7.43 o
   7   4   3      522.05      527.32     14.12 o
   8   4   3      113.05       95.92      6.60 o
   9   4   3        3.06        2.16      1.54 o
  10   4   3        3.98        0.88      3.64 o
  11   4   3        0.75       -0.49      2.04 o
  12   4   3        0.08       -2.69      3.45 o
 -13   5   3       31.90       46.18      7.98 o
 -12   5   3        1.68        6.56      5.28 o
 -11   5   3       65.24       56.16      7.52 o
 -10   5   3      203.76      219.97     13.71 o
  -9   5   3       11.07        3.28      1.83 o
  -8   5   3      219.53      215.04     24.55 o
  -7   5   3        1.02        0.54      0.55 o
  -6   5   3       75.06       77.49      2.67 o
  -5   5   3     2582.09     2713.68     23.24 o
  -4   5   3       12.68        6.19      0.45 o
  -3   5   3        7.09       17.98      1.58 o
  -2   5   3       50.85       65.31      1.77 o
  -1   5   3      355.44      339.63      4.84 o
   0   5   3     2317.74     2365.46     15.98 o
   1   5   3     2042.17     2204.45     39.72 o
   2   5   3      165.91      138.88      4.54 o
   3   5   3      650.29      701.68     12.84 o
   4   5   3       96.92       97.21      2.59 o
   5   5   3       61.54       50.78      3.24 o
   6   5   3      545.01      559.78     14.01 o
   7   5   3      178.75      213.54      9.01 o
   8   5   3       79.94       90.21      7.99 o
   9   5   3        0.04       -0.41      1.81 o
  10   5   3        0.66        2.15      5.99 o
  11   5   3        2.74        5.06      3.51 o
  12   5   3        0.27        0.02      2.55 o
 -13   6   3       15.20       28.31      5.58 o
 -12   6   3        6.00        8.65      3.91 o
 -11   6   3      160.37      159.67     12.76 o
 -10   6   3        6.93        9.21      3.87 o
  -9   6   3        0.90        2.46      2.09 o
  -8   6   3       40.78       41.38      5.63 o
  -7   6   3      133.87      128.90      5.14 o
  -6   6   3       59.00       68.68      2.12 o
  -5   6   3      236.10      224.02      5.51 o
  -4   6   3       13.09        6.25      1.17 o
  -3   6   3      201.62      219.61      5.69 o
  -2   6   3       77.25       98.76      3.76 o
  -1   6   3       34.17       35.76      1.31 o
   0   6   3      150.27      172.88      4.95 o
   1   6   3     1397.82     1493.65     25.55 o
   2   6   3       62.07       63.26      3.71 o
   3   6   3      435.83      438.43     10.35 o
   4   6   3       18.09       13.50      1.18 o
   5   6   3      267.80      264.95     10.95 o
   6   6   3        5.68       13.24      3.24 o
   7   6   3       38.05       35.82      4.88 o
   8   6   3       67.42       53.33      6.39 o
   9   6   3        0.36       -0.53      5.33 o
  10   6   3        0.54        1.53      2.23 o
  11   6   3        8.45        3.49      4.96 o
  12   6   3        0.22       -1.29      2.20 o
 -13   7   3       40.71       57.30      6.06 o
 -12   7   3       39.12       47.66      7.86 o
 -11   7   3       17.29       12.36      4.49 o
 -10   7   3        7.78        6.31      2.82 o
  -9   7   3      121.59      123.69     10.68 o
  -8   7   3       14.49       15.09      2.04 o
  -7   7   3        0.77       -0.88      0.91 o
  -6   7   3      500.00      506.57     12.07 o
  -5   7   3       98.65      124.29     11.37 o
  -4   7   3      211.85      218.23      7.33 o
  -3   7   3        0.69       -0.68      0.91 o
  -2   7   3       65.79       83.23      3.67 o
  -1   7   3      120.95      168.23      4.04 o
   0   7   3       63.94       73.85      2.28 o
   1   7   3       54.28       86.92      3.24 o
   2   7   3       70.91       70.04      4.09 o
   3   7   3       85.88      122.98      5.87 o
   4   7   3        0.01       -0.01      1.33 o
   5   7   3        7.73        8.74      2.88 o
   6   7   3       13.65       16.65      3.08 o
   7   7   3        0.53       -4.59      5.76 o
   8   7   3       11.88        9.04      3.95 o
   9   7   3       49.21       50.46      5.17 o
  10   7   3       23.01       22.24      8.79 o
  11   7   3        5.17        7.31      3.88 o
  12   7   3        0.36        0.30      2.74 o
 -13   8   3        0.36        0.94      3.28 o
 -12   8   3       36.23       36.72      6.96 o
 -11   8   3        7.13       13.35      4.57 o
 -10   8   3        8.40       11.80      4.01 o
  -9   8   3       64.42       56.42      7.72 o
  -8   8   3      141.83      149.22     11.34 o
  -7   8   3        0.04       -0.85      1.22 o
  -6   8   3       37.27       40.69      2.46 o
  -5   8   3      250.13      260.75     11.89 o
  -4   8   3       99.95       97.33      5.60 o
  -3   8   3       52.94       39.95      2.00 o
  -2   8   3      125.72      125.39      5.69 o
  -1   8   3       12.61       27.03      2.34 o
   0   8   3      220.93      222.33      7.81 o
   1   8   3       56.30       93.52      3.32 o
   2   8   3      104.46      104.09      3.66 o
   3   8   3      526.44      495.57     11.74 o
   4   8   3       28.21       26.66      5.04 o
   5   8   3      456.95      451.56     12.63 o
   6   8   3       71.96       54.43      5.29 o
   7   8   3        0.63       -4.03      4.03 o
   8   8   3       48.99       52.29      4.80 o
   9   8   3        1.92        7.71      3.60 o
  10   8   3        4.83        4.70      3.19 o
  11   8   3        3.88       11.70      3.53 o
 -13   9   3        1.34        6.29      3.99 o
 -12   9   3        2.16        3.33      2.25 o
 -11   9   3        7.72        7.00      3.44 o
 -10   9   3        0.07       -0.44      2.29 o
  -9   9   3        3.04        1.46      2.58 o
  -8   9   3      197.76      177.95     13.02 o
  -7   9   3        3.96        1.39      1.00 o
  -6   9   3       20.06       24.11      2.77 o
  -5   9   3       32.04       32.16      3.32 o
  -4   9   3      254.52      263.92      6.66 o
  -3   9   3        9.93       11.38      1.24 o
  -2   9   3       16.99       12.65      1.46 o
  -1   9   3      310.03      351.09      8.05 o
   0   9   3        0.19        3.35      0.83 o
   1   9   3       39.31       41.33      2.78 o
   2   9   3       23.26       23.72      2.29 o
   3   9   3      205.86      156.48      5.76 o
   4   9   3       54.84       36.05      3.25 o
   5   9   3      872.20      884.32     14.12 o
   6   9   3      202.44      220.97      8.32 o
   7   9   3        0.81       -1.03      2.13 o
   8   9   3       12.79       11.88      3.40 o
   9   9   3        1.43        1.44      2.21 o
  10   9   3       46.47       57.02      5.97 o
 -12  10   3       13.27       11.33      4.40 o
 -11  10   3       10.41        3.97      3.05 o
 -10  10   3        0.63        2.55      2.82 o
  -9  10   3        7.56        0.84      2.06 o
  -8  10   3       16.98       18.96      4.85 o
  -7  10   3        8.49        9.11      2.09 o
  -6  10   3       31.81       27.96      6.46 o
  -5  10   3       73.67       82.05      8.08 o
  -4  10   3       11.38       13.23      1.29 o
  -3  10   3       14.10       14.96      1.56 o
  -2  10   3       54.13       44.63      1.71 o
  -1  10   3       41.95       43.26      2.08 o
   0  10   3        0.74        1.91      0.70 o
   1  10   3        9.01       10.86      1.84 o
   2  10   3        4.51        0.11      0.89 o
   3  10   3        9.97       13.23      7.89 o
   4  10   3        6.77       10.83      2.53 o
   5  10   3        0.01        5.43      2.66 o
   6  10   3        8.22        9.83      4.40 o
   7  10   3        0.83        0.36      0.92 o
   8  10   3        0.03       -0.18      1.49 o
   9  10   3       48.57       33.94      8.32 o
  10  10   3        2.96       15.93      6.83 o
 -12  11   3        0.01       -2.46      3.54 o
 -11  11   3        2.24        2.11      2.76 o
 -10  11   3        5.41        5.14      3.55 o
  -9  11   3        0.00       -1.83      2.69 o
  -8  11   3        0.01        0.02      2.29 o
  -7  11   3      119.68      105.60     10.64 o
  -6  11   3        0.37       -0.90      2.72 o
  -5  11   3       33.54       34.64      5.81 o
  -4  11   3        0.58        1.47      0.66 o
  -3  11   3       10.64        9.24      1.50 o
  -2  11   3       37.27       35.78      2.56 o
  -1  11   3       63.39       63.88      2.61 o
   0  11   3        0.10        3.02      1.04 o
   1  11   3       51.15       44.27      3.13 o
   2  11   3        0.03        0.57      1.09 o
   3  11   3       37.51       61.84     15.23 o
   4  11   3     1129.83     1091.26     46.19 o
   5  11   3      198.20      235.32      9.93 o
   6  11   3       38.63       47.06      5.28 o
   7  11   3        0.54        3.25      2.48 o
   8  11   3        0.41       -1.18      1.94 o
   9  11   3       15.17       20.01      6.34 o
  10  11   3        4.01       10.59      5.71 o
 -11  12   3        0.02       -4.14      4.14 o
 -10  12   3       10.82       12.87      4.61 o
  -9  12   3        1.22        1.17      2.38 o
  -8  12   3        6.46        0.87      2.44 o
  -7  12   3       54.67       50.68      7.67 o
  -6  12   3       10.54       10.69      3.63 o
  -5  12   3       21.92       28.47      5.25 o
  -4  12   3       46.69       51.72      6.96 o
  -3  12   3       28.68       27.38      2.61 o
  -2  12   3       78.59       82.60      4.90 o
  -1  12   3        1.72        1.75      1.33 o
   0  12   3        2.74        3.15      1.16 o
   1  12   3        2.15        1.27      1.23 o
   2  12   3       33.71       32.37      2.57 o
   3  12   3      122.81      125.89      8.17 o
   4  12   3        8.21       43.93      5.59 o
   5  12   3       10.89       11.75      2.29 o
   6  12   3        0.84        0.33      1.12 o
   7  12   3       14.95       18.63      6.69 o
   8  12   3        3.27        7.77      4.90 o
   9  12   3       21.32       31.02      7.85 o
 -10  13   3        4.63        1.91      3.02 o
  -9  13   3        9.74       11.67      4.57 o
  -8  13   3        7.13        4.29      2.47 o
  -7  13   3       90.73       84.84     10.01 o
  -6  13   3        1.15        0.93      2.46 o
  -5  13   3       32.24       33.79      6.56 o
  -4  13   3        1.78        5.06      3.12 o
  -3  13   3       16.17       15.46      2.08 o
  -2  13   3       58.47       46.23      6.96 o
  -1  13   3       10.10        8.89      1.96 o
   0  13   3        0.87       -1.11      1.28 o
   1  13   3       80.66      101.63      4.48 o
   2  13   3      111.42      118.10      4.91 o
   3  13   3       35.81       22.81      2.61 o
   4  13   3      265.36      290.10      9.25 o
   5  13   3        2.53       10.47      2.16 o
   6  13   3        2.42        0.24      1.27 o
   7  13   3        0.41        5.79      1.74 o
   8  13   3        1.65        1.53      2.59 o
 -10  14   3        0.04       -1.64      2.67 o
  -9  14   3        0.56        0.36      2.60 o
  -8  14   3        0.14        0.27      2.43 o
  -7  14   3       32.50       44.68      7.83 o
  -6  14   3      113.12      102.09     11.15 o
  -5  14   3        1.04        1.42      2.56 o
  -4  14   3       46.72       58.80      7.82 o
  -3  14   3       38.38       45.40      6.73 o
  -2  14   3       21.35       11.14      6.07 o
  -1  14   3       69.83       70.99      8.05 o
   0  14   3       36.75       28.97      3.66 o
   1  14   3       28.17       31.74      2.94 o
   2  14   3       32.10       25.62      2.90 o
   3  14   3       63.99       63.14      5.68 o
   4  14   3        0.67        1.87      1.64 o
   5  14   3       62.75       39.87      4.74 o
   6  14   3        4.55        1.33      2.37 o
   7  14   3        0.65        1.69      3.23 o
   8  14   3        3.85       -0.57      2.24 o
  -9  15   3        0.00        3.12      3.26 o
  -8  15   3        0.46        2.92      3.20 o
  -7  15   3        4.19        8.84      3.97 o
  -6  15   3       10.40       12.83      4.93 o
  -5  15   3        0.11       -2.33      2.33 o
  -4  15   3        5.68       11.85      3.89 o
  -3  15   3       13.60        4.18      2.61 o
  -2  15   3        0.94       -1.75      1.75 o
  -1  15   3        0.28       -1.61      1.61 o
   0  15   3       71.46       82.56      6.01 o
   1  15   3        0.20       -0.45      1.29 o
   2  15   3        1.10       -1.03      1.48 o
   3  15   3       95.04       64.53      7.62 o
   4  15   3       39.71       46.05      6.27 o
   5  15   3      113.58      116.46      7.88 o
   6  15   3        8.97       11.51      5.07 o
   7  15   3       13.47       20.97      6.38 o
  -8  16   3        5.90       13.24      5.50 o
  -7  16   3        9.24       15.15      5.31 o
  -6  16   3        0.10        3.27      3.63 o
  -5  16   3        9.05        8.62      4.49 o
  -4  16   3        3.57       -0.51      2.77 o
  -3  16   3       14.51        4.35      2.63 o
  -2  16   3       10.09       11.14      3.61 o
  -1  16   3       21.90       27.61      4.41 o
   0  16   3       26.05       17.80      3.30 o
   1  16   3        0.05        0.17      1.38 o
   2  16   3       43.02       31.44      3.93 o
   3  16   3        0.16        1.16      1.77 o
   4  16   3        2.22        5.41      2.43 o
   5  16   3        0.31        4.57      4.18 o
   6  16   3       12.19       12.39      5.07 o
   7  16   3        2.93        4.07      3.83 o
  -7  17   3        0.19        2.01      3.66 o
  -6  17   3        0.23        1.99      2.43 o
  -5  17   3        0.64        7.77      4.55 o
  -4  17   3        6.23       10.86      4.25 o
  -3  17   3        0.06       -2.05      3.11 o
  -2  17   3        0.14        0.34      2.34 o
  -1  17   3        1.09        0.81      3.21 o
   0  17   3        6.16        3.59      1.80 o
   1  17   3        9.23        3.72      1.35 o
   2  17   3        2.63        0.36      1.38 o
   3  17   3       17.22       21.19      3.64 o
   4  17   3       55.38       77.02     10.61 o
   5  17   3       19.87       21.84      6.47 o
   6  17   3        4.90       10.43      4.98 o
  -6  18   3        0.52        2.08      2.94 o
  -5  18   3       12.67       23.22      6.34 o
  -4  18   3        1.18        0.52      3.05 o
  -3  18   3        7.79        7.13      3.78 o
  -2  18   3        3.76        8.89      4.19 o
  -1  18   3        2.18       -1.06      2.82 o
   0  18   3        7.23        0.80      1.93 o
   1  18   3        1.09        1.98      1.43 o
   2  18   3        8.42        8.39      6.97 o
   3  18   3        0.93        1.12      3.58 o
   4  18   3        8.13       14.17      5.35 o
   5  18   3        0.91       -1.04      3.00 o
  -5  19   3        5.37        4.12      4.15 o
  -4  19   3        0.14        2.15      2.82 o
  -3  19   3        3.48        5.27      3.21 o
  -2  19   3        2.61        2.86      2.99 o
  -1  19   3        1.11       -0.63      2.26 o
   0  19   3        2.50        2.29      2.42 o
   1  19   3        6.10        2.42      2.68 o
   2  19   3        3.06        7.60      4.29 o
   3  19   3       22.56       28.46      6.86 o
   4  19   3        1.43        1.58      2.82 o
  -4  20   3        0.19       -2.68      3.90 o
  -3  20   3        0.01       -2.43      3.64 o
  -2  20   3        0.16       -0.07      2.25 o
  -1  20   3        0.69        4.57      3.56 o
   0  20   3        4.37        3.51      3.48 o
   1  20   3        4.36       -3.15      3.15 o
   2  20   3        0.12        0.62      2.67 o
   3  20   3        2.46        4.71      3.50 o
  -2  21   3        0.65        0.24      2.72 o
  -1  21   3        0.10       -1.93      3.16 o
   0  21   3        0.70        0.60      2.29 o
   2  21   3        7.69        4.60      3.60 o
  -1  22   3        0.19       -0.27      3.01 o
 -13   0   4        6.55       -3.33      3.81 o
 -12   0   4        9.18       10.54      3.90 o
 -11   0   4        0.68       -1.84      2.70 o
 -10   0   4        8.97        0.00      3.25 o
  -9   0   4      131.37      155.54     13.90 o
  -8   0   4       53.46       60.81      5.84 o
  -7   0   4        0.38        0.16      0.47 o
  -6   0   4      848.88      889.38     11.19 o
  -5   0   4      673.80      635.47     16.40 o
  -4   0   4      385.46      426.18     11.43 o
  -3   0   4     1459.17     1579.59     19.54 o
  -2   0   4        5.58        8.99      1.22 o
  -1   0   4      315.34      276.78      5.08 o
   0   0   4       93.58      112.14      4.48 o
   1   0   4     1564.63     1323.03     19.45 o
   2   0   4     1153.49     1180.49     15.11 o
   3   0   4      381.73      331.02     19.10 o
   4   0   4        7.99        6.52      1.43 o
   5   0   4       32.29       24.28      2.58 o
   6   0   4       98.84      105.48      4.09 o
   7   0   4       54.46       55.37      7.22 o
   8   0   4      587.18      666.88     24.69 o
   9   0   4      337.66      380.55     19.70 o
  10   0   4        0.01        7.31      4.29 o
  11   0   4        4.58        8.66      4.02 o
 -13   1   4        0.44       -2.67      2.67 o
 -12   1   4        3.59       -0.22      2.84 o
 -11   1   4        3.77        1.65      2.04 o
 -10   1   4        1.66        1.11      1.39 o
  -9   1   4     2477.76     2526.69     47.84 o
  -8   1   4       28.88       25.74      2.13 o
  -7   1   4       38.32       46.60      1.62 o
  -6   1   4       19.03       19.68      1.20 o
  -5   1   4      298.70      348.09      5.60 o
  -4   1   4      613.73      743.04      9.13 o
  -3   1   4      690.00      742.44     11.19 o
  -2   1   4      236.52      249.93      4.02 o
  -1   1   4      288.70      263.41      5.57 o
   0   1   4       97.35       95.87      2.50 o
   1   1   4      210.67      199.06      4.56 o
   2   1   4     1193.80     1157.10     10.61 o
   3   1   4      976.41      978.16     10.09 o
   4   1   4        3.79        1.29      0.88 o
   5   1   4      288.69      284.63      6.16 o
   6   1   4      138.54      131.37      4.22 o
   7   1   4      259.46      268.32      6.76 o
   8   1   4       75.49       83.52      6.65 o
   9   1   4       36.53       70.25      6.69 o
  10   1   4        2.74        6.22      2.91 o
  11   1   4        0.00       -0.21      2.69 o
 -13   2   4        5.94        5.00      2.44 o
 -12   2   4        3.04        0.30      4.26 o
 -11   2   4        1.03        6.12      2.12 o
 -10   2   4       25.89       24.02      2.72 o
  -9   2   4       22.50       28.36      2.45 o
  -8   2   4      325.07      354.33      6.93 o
  -7   2   4       18.37       20.73      1.11 o
  -6   2   4        0.05        0.18      0.45 o
  -5   2   4       49.34       60.36      2.69 o
  -4   2   4     5333.84     5421.77     46.94 o
  -3   2   4      414.62      401.85      8.13 o
  -2   2   4        0.89        2.95      0.50 o
  -1   2   4       72.49       61.71      2.94 o
   0   2   4      943.27      981.11     14.10 o
   1   2   4     1396.01     1543.28     12.52 o
   2   2   4        4.39       10.39      1.17 o
   3   2   4       37.01       30.13      1.83 o
   4   2   4        0.38       -0.19      0.74 o
   5   2   4        3.04        1.67      0.73 o
   6   2   4       16.63       13.24      2.63 o
   7   2   4      165.02      170.59      7.02 o
   8   2   4       18.39       29.77      5.57 o
   9   2   4        5.75       15.69      6.02 o
  10   2   4       12.07       11.44      4.04 o
  11   2   4        0.05        0.68      1.93 o
 -13   3   4       10.25       17.46      5.21 o
 -12   3   4       15.24       21.08      5.15 o
 -11   3   4       29.95       30.04      3.15 o
 -10   3   4      350.10      343.08      9.85 o
  -9   3   4        4.71       12.02      2.97 o
  -8   3   4     1532.77     1525.17     14.36 o
  -7   3   4      278.38      277.30      4.40 o
  -6   3   4       97.40      113.68      2.98 o
  -5   3   4      703.69      764.46     11.72 o
  -4   3   4       79.00       91.82      3.90 o
  -3   3   4      429.72      454.39      7.19 o
  -2   3   4     1902.49     1945.58     20.64 o
  -1   3   4       71.21       59.32      1.95 o
   0   3   4      302.80      343.14      9.04 o
   1   3   4      115.62      125.81      4.27 o
   2   3   4     1186.43     1224.63     11.05 o
   3   3   4      866.41      892.66      9.70 o
   4   3   4        7.46        5.54      0.89 o
   5   3   4      102.40      101.63      3.92 o
   6   3   4      293.89      281.77     10.35 o
   7   3   4        5.61       11.23      5.07 o
   8   3   4       74.86       90.80      6.63 o
   9   3   4        5.53        8.12      3.01 o
  10   3   4        0.34        3.82      3.95 o
  11   3   4        0.01       -0.49      3.37 o
 -13   4   4        2.74        6.46      3.95 o
 -12   4   4        1.58        3.64      2.17 o
 -11   4   4      161.49      160.63      8.71 o
 -10   4   4      134.29      114.08      9.75 o
  -9   4   4       31.87       26.09      2.92 o
  -8   4   4      382.43      383.39     10.50 o
  -7   4   4      104.28      109.57      4.03 o
  -6   4   4       95.64       88.10      2.29 o
  -5   4   4      836.97      931.44     12.75 o
  -4   4   4       48.14       47.36      2.03 o
  -3   4   4       33.14       27.40      1.41 o
  -2   4   4      562.66      649.81      8.20 o
  -1   4   4      304.21      307.97      4.96 o
   0   4   4      140.40      141.02      4.89 o
   1   4   4      572.00      547.73      8.86 o
   2   4   4      319.55      374.77      9.44 o
   3   4   4       33.93       35.90      1.46 o
   4   4   4      244.24      243.31      5.73 o
   5   4   4       25.88       24.77      1.94 o
   6   4   4        0.48        5.78      2.75 o
   7   4   4       91.65      102.98      6.77 o
   8   4   4       47.26       55.02      5.42 o
   9   4   4        3.95        6.05      2.32 o
  10   4   4       52.66       51.79      5.63 o
  11   4   4        6.29        0.18      7.83 o
 -13   5   4        2.66       16.42      5.65 o
 -12   5   4        7.87       15.16      3.31 o
 -11   5   4        6.77        6.72      3.31 o
 -10   5   4        1.03       -1.15      2.64 o
  -9   5   4      106.92      111.16      5.94 o
  -8   5   4      374.07      383.66     18.82 o
  -7   5   4       74.61       92.73      3.59 o
  -6   5   4      161.25      177.02      5.78 o
  -5   5   4        0.03        1.08      0.62 o
  -4   5   4      209.75      218.96      4.19 o
  -3   5   4       27.14       27.92      1.54 o
  -2   5   4       69.56       57.69      2.38 o
  -1   5   4       10.00       11.19      0.96 o
   0   5   4      954.62      827.95      9.48 o
   1   5   4      236.66      281.14      6.58 o
   2   5   4        5.43        3.13      1.15 o
   3   5   4       64.22       69.23      2.79 o
   4   5   4        2.31        0.27      0.47 o
   5   5   4        8.43        9.34      1.44 o
   6   5   4      383.70      429.80     17.07 o
   7   5   4       72.27       63.66      5.42 o
   8   5   4      119.26      137.87      8.34 o
   9   5   4        3.97        2.35      3.31 o
  10   5   4        4.61        4.32      6.61 o
  11   5   4        0.16        1.58      3.92 o
 -12   6   4        2.77        2.01      2.06 o
 -11   6   4        1.55        2.41      2.61 o
 -10   6   4        4.55        2.92      2.08 o
  -9   6   4       21.57       23.01      4.32 o
  -8   6   4        0.89        1.32      1.26 o
  -7   6   4        0.34       -0.53      1.39 o
  -6   6   4      120.57      113.86      3.09 o
  -5   6   4       44.90       57.74      1.89 o
  -4   6   4        0.94        0.04      0.47 o
  -3   6   4      397.81      323.51      4.19 o
  -2   6   4        1.72        4.09      0.66 o
  -1   6   4      441.22      461.13      6.51 o
   0   6   4        1.78       11.42      1.16 o
   1   6   4      712.96      705.75     15.31 o
   2   6   4      132.01      137.54      5.10 o
   3   6   4       39.99       20.96      3.65 o
   4   6   4       11.29       14.90      1.14 o
   5   6   4      265.96      271.41      6.96 o
   6   6   4      617.19      664.51     22.99 o
   7   6   4       65.78       63.57      5.40 o
   8   6   4       75.02       75.95      6.20 o
   9   6   4        1.63        2.32      5.13 o
  10   6   4        2.62        0.77      2.06 o
  11   6   4        0.62        5.98      3.94 o
 -13   7   4        3.99        7.57      3.82 o
 -12   7   4        3.63        8.82      4.25 o
 -11   7   4        6.56        4.48      2.55 o
 -10   7   4        0.30        0.50      1.86 o
  -9   7   4       11.23        4.70      2.75 o
  -8   7   4       31.48       31.39      4.29 o
  -7   7   4      278.75      299.99      9.87 o
  -6   7   4       40.52       47.72      4.01 o
  -5   7   4        5.82        7.34      1.41 o
  -4   7   4        4.78        8.06      1.29 o
  -3   7   4        5.56        2.35      0.79 o
  -2   7   4        1.30       -0.40      0.40 o
  -1   7   4        0.05        0.79      0.66 o
   0   7   4     1010.02     1127.73     18.63 o
   1   7   4       17.41       10.26      1.23 o
   2   7   4       46.59       49.11      3.15 o
   3   7   4       98.14       94.23      5.30 o
   4   7   4       66.07       55.83      2.86 o
   5   7   4      367.59      330.77      9.01 o
   6   7   4       84.59       79.07      5.91 o
   7   7   4       37.75       31.01      3.81 o
   8   7   4       12.03        9.50      2.63 o
   9   7   4        6.43        7.13      3.63 o
  10   7   4        1.99       -1.25      2.28 o
  11   7   4       20.57       33.79      6.72 o
 -13   8   4        0.27       -1.59      3.01 o
 -12   8   4       80.50       90.69     10.56 o
 -11   8   4        2.84        0.51      2.53 o
 -10   8   4        8.70        4.45      2.53 o
  -9   8   4       39.87       38.32      6.66 o
  -8   8   4      119.45      123.97      6.63 o
  -7   8   4      116.85      123.61      6.53 o
  -6   8   4      662.15      691.65     18.60 o
  -5   8   4        1.35        0.51      1.03 o
  -4   8   4       53.17       57.60      3.48 o
  -3   8   4        1.25       -0.64      1.02 o
  -2   8   4       78.80       61.13      2.68 o
  -1   8   4       34.96       36.73      1.62 o
   0   8   4       40.79       42.40      1.97 o
   1   8   4        2.70        5.65      1.17 o
   2   8   4        9.60       10.91      2.03 o
   3   8   4       44.09       40.99      5.41 o
   4   8   4      303.55      306.51     11.32 o
   5   8   4      269.06      220.74      5.65 o
   6   8   4       31.32       28.11      3.41 o
   7   8   4       19.71       22.59      3.22 o
   8   8   4       11.00       10.60      5.02 o
   9   8   4       34.92       39.46      5.24 o
  10   8   4        2.25        2.85      6.03 o
  11   8   4        0.64        5.49      4.17 o
 -13   9   4        0.43       -0.78      2.77 o
 -12   9   4        2.34        2.16      3.23 o
 -11   9   4        2.45       -0.23      2.85 o
 -10   9   4        0.66       -0.40      2.51 o
  -9   9   4        0.38       -0.16      2.00 o
  -8   9   4       14.66       18.29      4.98 o
  -7   9   4       26.39       36.77      3.78 o
  -6   9   4       11.85       15.77      2.77 o
  -5   9   4       55.80       53.66      4.49 o
  -4   9   4       27.95       30.57      2.06 o
  -3   9   4       25.54       33.63      2.77 o
  -2   9   4      138.15      116.87      4.73 o
  -1   9   4       76.76       78.14      2.97 o
   0   9   4       64.65       86.17      2.82 o
   1   9   4       48.36       51.77      2.80 o
   2   9   4        7.61       14.09      2.39 o
   3   9   4       45.40       49.48      8.04 o
   4   9   4      601.13      655.83     21.37 o
   5   9   4      120.73      145.15      8.00 o
   6   9   4        1.20       -2.79      2.79 o
   7   9   4       17.59       19.03      3.29 o
   8   9   4        0.10       -1.89      1.89 o
   9   9   4       15.00       17.26      3.70 o
  10   9   4       12.06       24.53      5.95 o
 -12  10   4       13.15       17.03      4.94 o
 -11  10   4        2.16        4.38      3.05 o
 -10  10   4        8.22        7.46      3.52 o
  -9  10   4       14.03       14.90      4.30 o
  -8  10   4      120.36      130.24     11.82 o
  -7  10   4        1.03       -0.84      1.31 o
  -6  10   4        0.00        1.51      1.85 o
  -5  10   4       68.17       71.16      5.37 o
  -4  10   4        0.14        0.38      1.03 o
  -3  10   4      177.71      185.35      7.81 o
  -2  10   4        0.29        0.15      0.52 o
  -1  10   4        1.54        1.20      0.69 o
   0  10   4        1.94        4.52      1.55 o
   1  10   4        0.00        0.59      1.20 o
   2  10   4        3.33        2.55      1.38 o
   3  10   4       37.64       25.63      2.87 o
   4  10   4        1.65        3.88      2.40 o
   5  10   4      134.08      185.11     12.36 o
   6  10   4       13.76       19.87      2.91 o
   7  10   4        7.97        1.58      1.47 o
   8  10   4        0.27       -2.72      2.72 o
   9  10   4       12.72       27.39      5.71 o
  10  10   4       20.52       32.21      6.77 o
 -12  11   4        0.42       -0.88      2.77 o
 -11  11   4        4.49        3.62      2.66 o
 -10  11   4        5.34        4.00      2.62 o
  -9  11   4        1.36       -0.07      2.45 o
  -8  11   4        3.47        5.11      3.25 o
  -7  11   4       68.35       62.42      5.19 o
  -6  11   4       18.47       30.06      3.76 o
  -5  11   4        8.96       12.17      4.85 o
  -4  11   4       94.71       98.51      6.50 o
  -3  11   4       20.70       28.40      2.16 o
  -2  11   4        1.77        2.53      0.92 o
  -1  11   4       41.11       37.34      3.75 o
   0  11   4       42.51       50.77      4.50 o
   1  11   4       88.20       94.43      4.89 o
   2  11   4       17.73       14.51      2.10 o
   3  11   4       20.11       28.88      8.34 o
   4  11   4      449.59      421.64     18.89 o
   5  11   4        0.55        1.73      1.48 o
   6  11   4       10.58       11.58      2.34 o
   7  11   4        2.07        0.59      2.52 o
   8  11   4        0.32       -2.00      2.65 o
   9  11   4        7.83        8.85      4.28 o
 -11  12   4        0.13        0.69      3.12 o
 -10  12   4        0.22        0.26      2.92 o
  -9  12   4        1.40        1.58      2.64 o
  -8  12   4        9.61       14.56      4.69 o
  -7  12   4      120.09      126.78     11.69 o
  -6  12   4      115.96      144.48     10.96 o
  -5  12   4        1.09        5.03      6.71 o
  -4  12   4       25.17       15.09      5.07 o
  -3  12   4       14.69       12.16      1.77 o
  -2  12   4        2.14        1.91      0.97 o
  -1  12   4        0.47       -1.19      1.19 o
   0  12   4       30.58       47.56      4.48 o
   1  12   4        3.57        5.24      1.45 o
   2  12   4        0.11        5.38      1.52 o
   3  12   4        7.67       10.04      8.98 o
   4  12   4        0.02        5.00      6.55 o
   5  12   4       28.07       21.50      3.49 o
   6  12   4        0.37        0.39      1.35 o
   7  12   4        6.30        3.79      1.98 o
   8  12   4        7.79       11.55      2.79 o
 -10  13   4        2.03        3.15      3.19 o
  -9  13   4        6.48        4.09      3.18 o
  -8  13   4        5.89       11.84      4.09 o
  -7  13   4        3.71        9.47      4.77 o
  -6  13   4        1.37        2.61      3.70 o
  -5  13   4       30.72       30.58      6.10 o
  -4  13   4       15.46       11.15      3.98 o
  -3  13   4        0.66        1.36      1.17 o
  -2  13   4        0.97        0.42      0.95 o
  -1  13   4        0.23        1.38      1.05 o
   0  13   4       67.24       70.55      5.11 o
   1  13   4        3.44       -0.14      1.16 o
   2  13   4       12.28       11.12      2.10 o
   3  13   4       43.02       45.22      4.86 o
   4  13   4        9.82       12.55      2.98 o
   5  13   4       66.44       46.24      4.92 o
   6  13   4       40.93       23.87      3.50 o
   7  13   4        1.90        2.30      5.18 o
   8  13   4        1.60        2.56      3.31 o
  -9  14   4        0.03        0.14      2.54 o
  -8  14   4        0.11       -1.12      2.38 o
  -7  14   4        6.11       12.56      4.56 o
  -6  14   4        1.96        9.52      4.43 o
  -5  14   4        2.33        4.21      2.94 o
  -4  14   4        2.65       -1.55      2.55 o
  -3  14   4        2.94        4.02      2.54 o
  -2  14   4       12.51       13.44      2.41 o
  -1  14   4        3.83        3.28      2.29 o
   0  14   4        0.10       -0.84      1.31 o
   1  14   4        2.56        0.79      1.04 o
   2  14   4        0.32       -0.13      1.67 o
   3  14   4        0.62        0.11      2.10 o
   4  14   4        1.75       -0.26      1.59 o
   5  14   4        5.94        4.12      1.70 o
   6  14   4       12.57        8.75      2.42 o
   7  14   4        2.68        6.52      5.11 o
  -9  15   4        2.43        2.45      3.35 o
  -8  15   4        5.26        6.58      4.63 o
  -7  15   4        0.51        6.97      4.70 o
  -6  15   4        0.34       12.27      5.79 o
  -5  15   4       27.01       32.78      6.47 o
  -4  15   4        0.63       -3.80      3.83 o
  -3  15   4        0.00       -2.35      2.70 o
  -2  15   4        0.13       -0.33      2.03 o
  -1  15   4       32.36       37.92      4.96 o
   0  15   4        0.00        2.95      1.59 o
   1  15   4       14.32       13.28      1.95 o
   2  15   4        4.22        7.85      1.43 o
   3  15   4       20.25       12.58      2.48 o
   4  15   4        2.93        0.39      1.50 o
   5  15   4        7.48        4.87      2.22 o
   6  15   4       23.44       36.76      8.09 o
   7  15   4       10.76       16.04      5.80 o
  -8  16   4        0.14        7.37      5.23 o
  -7  16   4       21.59       33.98      7.84 o
  -6  16   4       18.61       16.84      5.54 o
  -5  16   4       18.14       28.72      6.31 o
  -4  16   4        8.90       12.51      4.18 o
  -3  16   4        4.20        4.18      2.68 o
  -2  16   4        3.73        7.10      3.03 o
  -1  16   4        0.67       -0.55      1.57 o
   0  16   4        0.03       -0.01      1.33 o
   1  16   4        0.11       -0.24      1.47 o
   2  16   4        5.09        1.48      1.23 o
   3  16   4        2.72        3.40      2.13 o
   4  16   4       15.83       12.08      5.05 o
   5  16   4       48.00       56.63      9.67 o
   6  16   4        0.58        3.43      4.24 o
  -7  17   4       17.79       29.18      7.72 o
  -6  17   4        0.70        4.90      4.24 o
  -5  17   4       35.17       41.09      8.60 o
  -4  17   4        0.62       -1.65      2.38 o
  -3  17   4        3.16        1.72      2.16 o
  -2  17   4       29.02       53.34      8.48 o
  -1  17   4        0.00        4.03      3.52 o
   0  17   4        2.27       -0.73      1.21 o
   1  17   4       19.74       10.69      2.11 o
   2  17   4        0.98        3.26      1.36 o
   3  17   4        0.42        1.95      2.31 o
   4  17   4        3.61        3.40      3.96 o
   5  17   4        1.56        3.13      4.04 o
  -6  18   4        6.46        5.02      3.83 o
  -5  18   4        3.01        5.48      4.57 o
  -4  18   4        0.21       -0.83      2.42 o
  -3  18   4        0.13       -1.41      2.87 o
  -2  18   4        0.06        0.40      2.69 o
  -1  18   4        0.30        1.28      2.24 o
   0  18   4        1.58        1.24      1.60 o
   1  18   4        8.23        1.59      1.30 o
   2  18   4        0.55        0.13      1.27 o
   3  18   4        3.45        8.53      3.92 o
   4  18   4        2.87        3.70      3.40 o
  -4  19   4        9.08       14.22      5.34 o
  -3  19   4        3.36        9.57      4.48 o
  -2  19   4        3.06        5.35      3.47 o
  -1  19   4        4.39        2.38      3.19 o
   0  19   4        5.75        9.79      2.88 o
   1  19   4        1.57        3.85      1.48 o
   2  19   4        4.76        5.02      2.31 o
   3  19   4        0.43        4.28      4.60 o
   4  19   4        0.01       -1.30      2.81 o
  -3  20   4        0.08        1.51      2.68 o
  -2  20   4        2.31        1.61      2.98 o
  -1  20   4        0.21        3.00      3.15 o
   0  20   4        0.37        1.33      2.68 o
   1  20   4        0.27       -2.41      3.16 o
   2  20   4        0.02        0.08      2.40 o
   3  20   4        8.90       22.44      6.86 o
  -1  21   4        4.29       12.35      5.44 o
   0  21   4        0.60        2.03      3.01 o
 -13   1   5        1.68       -2.62      2.81 o
 -12   1   5        1.84       -1.29      2.17 o
 -11   1   5        6.93        9.26      2.52 o
 -10   1   5      104.71       86.56      5.20 o
  -9   1   5      688.74      730.06     26.58 o
  -8   1   5      179.39      180.32      7.11 o
  -7   1   5        1.51        3.01      0.65 o
  -6   1   5       73.31       63.22      2.91 o
  -5   1   5        0.49        0.43      0.57 o
  -4   1   5      220.88      226.47      5.90 o
  -3   1   5     2026.78     2164.69     25.82 o
  -2   1   5      179.93      179.72      3.78 o
  -1   1   5       37.11       29.79      1.74 o
   0   1   5       32.55       25.60      1.33 o
   1   1   5        5.61        6.76      1.04 o
   2   1   5        0.14        2.08      0.71 o
   3   1   5      228.62      226.87      5.43 o
   4   1   5      276.71      273.53      6.18 o
   5   1   5        0.80       -0.69      1.05 o
   6   1   5        1.81        0.03      1.70 o
   7   1   5       28.73       24.41      3.58 o
   8   1   5        0.00       19.91      7.39 o
   9   1   5        7.50       42.84      6.05 o
  10   1   5        5.66       20.66      4.56 o
 -13   2   5        3.63        1.62      3.31 o
 -12   2   5        2.10        1.03      5.00 o
 -11   2   5        8.34       10.61      1.90 o
 -10   2   5       14.34       13.03      2.32 o
  -9   2   5       31.00       24.38      2.23 o
  -8   2   5      220.36      238.68      7.27 o
  -7   2   5       60.89       54.50      2.36 o
  -6   2   5       85.04       83.37      3.35 o
  -5   2   5      388.80      389.62      7.69 o
  -4   2   5       96.23      112.09      5.46 o
  -3   2   5     1276.19     1355.15     18.10 o
  -2   2   5      417.67      413.93      9.21 o
  -1   2   5      263.66      252.47      6.20 o
   0   2   5      467.92      453.79      9.86 o
   1   2   5      281.54      271.61      4.57 o
   2   2   5       87.99       93.83      2.48 o
   3   2   5       25.34       41.95      2.37 o
   4   2   5      262.99      254.72      5.95 o
   5   2   5       81.49       73.43      3.32 o
   6   2   5        4.21        3.59      4.59 o
   7   2   5       22.66       23.95      4.39 o
   8   2   5      253.24      259.22     11.56 o
   9   2   5      178.57      219.05     11.31 o
  10   2   5       55.50       73.23      7.04 o
 -13   3   5        2.29        9.33      4.10 o
 -12   3   5        0.53        1.53      3.49 o
 -11   3   5        0.01        1.03      1.59 o
 -10   3   5       47.00       55.14      3.42 o
  -9   3   5        2.80        5.03      1.64 o
  -8   3   5       32.73       38.79      3.93 o
  -7   3   5        9.60       10.85      1.39 o
  -6   3   5       78.95       77.68      2.63 o
  -5   3   5       76.72       77.47      3.36 o
  -4   3   5       52.45       76.67      3.33 o
  -3   3   5      240.43      257.33      6.01 o
  -2   3   5      916.57      817.46     10.78 o
  -1   3   5       61.49       46.98      2.83 o
   0   3   5       56.77       52.35      2.34 o
   1   3   5        5.50        1.52      0.86 o
   2   3   5      259.02      257.71      5.62 o
   3   3   5       62.70       57.59      2.77 o
   4   3   5      145.27      143.40      4.47 o
   5   3   5       10.67        6.85      1.66 o
   6   3   5       67.13       60.71      3.47 o
   7   3   5      305.83      306.76     20.35 o
   8   3   5       89.78       92.89      7.29 o
   9   3   5        7.25       18.87      4.24 o
  10   3   5       33.03       30.49      6.08 o
 -12   4   5        1.78        7.99      3.88 o
 -11   4   5        1.59        3.33      7.15 o
 -10   4   5       24.60       22.25      6.02 o
  -9   4   5        1.88        2.37      2.49 o
  -8   4   5      904.61      928.51     17.60 o
  -7   4   5       21.20       33.78      5.04 o
  -6   4   5       19.56       15.07      1.17 o
  -5   4   5        0.04        0.62      0.64 o
  -4   4   5        0.32        2.20      0.57 o
  -3   4   5       21.89       24.89      1.92 o
  -2   4   5      205.84      217.15      6.29 o
  -1   4   5      118.23       95.50      2.96 o
   0   4   5        5.78        4.40      1.42 o
   1   4   5      205.12      263.68      6.87 o
   2   4   5       18.34       11.88      1.17 o
   3   4   5        0.02        1.54      1.11 o
   4   4   5       29.52       25.80      1.99 o
   5   4   5      162.81      159.85      5.42 o
   6   4   5       69.59       83.75      5.60 o
   7   4   5      115.87      120.66     17.18 o
   8   4   5        2.20       10.67      3.05 o
   9   4   5       27.69       50.61      5.60 o
  10   4   5        4.92        4.93      2.67 o
 -12   5   5       16.09       30.44      4.22 o
 -11   5   5       10.13        6.68      4.95 o
 -10   5   5       15.11        8.62      2.34 o
  -9   5   5        6.63        6.20      3.60 o
  -8   5   5       97.64      112.41      6.44 o
  -7   5   5      972.06      986.13     13.98 o
  -6   5   5       31.47       32.33      1.86 o
  -5   5   5      253.40      261.29      4.40 o
  -4   5   5      107.86      105.94      3.39 o
  -3   5   5       43.18       47.33      2.42 o
  -2   5   5      174.75      188.15      5.02 o
  -1   5   5      445.45      428.89      6.70 o
   0   5   5      412.22      485.73      9.12 o
   1   5   5      107.27      116.91      4.68 o
   2   5   5       49.51       51.53      3.22 o
   3   5   5      198.44      192.01      3.49 o
   4   5   5        0.96        1.37      0.74 o
   5   5   5      181.09      203.24      6.08 o
   6   5   5       93.01       98.83     13.46 o
   7   5   5        0.14        0.49      5.09 o
   8   5   5        1.10       -1.32      1.78 o
   9   5   5       15.79       16.20      3.72 o
  10   5   5        8.04        9.88      4.85 o
 -12   6   5        8.93       12.25      4.59 o
 -11   6   5        0.00       -3.01      3.98 o
 -10   6   5       27.87       26.48      5.03 o
  -9   6   5        0.01       -0.56      1.30 o
  -8   6   5       55.17       63.61      4.81 o
  -7   6   5      841.20      879.21     13.80 o
  -6   6   5      283.88      305.07      5.25 o
  -5   6   5       74.72       64.50      1.64 o
  -4   6   5        2.88        3.94      0.58 o
  -3   6   5       13.78       18.15      1.51 o
  -2   6   5        8.57       12.90      2.15 o
  -1   6   5     1581.54     1623.80     32.48 o
   0   6   5       24.79       18.03      1.98 o
   1   6   5        6.75        3.82      0.91 o
   2   6   5       91.95       80.04      4.20 o
   3   6   5        1.04        0.60      0.79 o
   4   6   5       23.36       24.15      2.06 o
   5   6   5      156.06      164.63      5.31 o
   6   6   5        6.34       24.14      4.18 o
   7   6   5       14.64        8.77      4.14 o
   8   6   5       20.22       24.54      3.82 o
   9   6   5       22.61       24.31      4.01 o
  10   6   5        0.97       -0.55      2.40 o
 -12   7   5        6.20       10.51      4.06 o
 -11   7   5        4.62        4.94      2.20 o
 -10   7   5        6.78        5.29      2.61 o
  -9   7   5        0.73        0.48      1.45 o
  -8   7   5        7.79        7.90      1.78 o
  -7   7   5      126.10      135.33      7.12 o
  -6   7   5      432.08      422.27      9.75 o
  -5   7   5        0.02        0.45      1.02 o
  -4   7   5      208.90      207.29      7.30 o
  -3   7   5      127.40      109.08      2.96 o
  -2   7   5       99.39       98.38      3.54 o
  -1   7   5      216.42      221.25      4.85 o
   0   7   5       73.10       72.06      3.23 o
   1   7   5       34.13       33.28      2.63 o
   2   7   5       76.70       79.51      4.22 o
   3   7   5        4.00        1.70      1.55 o
   4   7   5      158.03      131.03      5.56 o
   5   7   5        1.08        2.15      2.09 o
   6   7   5      218.56      257.17     10.71 o
   7   7   5        7.66        8.19      2.62 o
   8   7   5        5.45        3.32      1.69 o
   9   7   5        5.74        4.48      2.43 o
  10   7   5        1.38        2.89      3.36 o
 -13   8   5        0.05       -3.28      3.39 o
 -12   8   5        0.00       -0.70      2.88 o
 -11   8   5        0.38       -1.60      3.71 o
 -10   8   5       16.90       15.23      4.16 o
  -9   8   5       25.14       31.50      5.94 o
  -8   8   5        8.71        6.76      1.51 o
  -7   8   5        3.54        4.21      2.10 o
  -6   8   5      109.92      111.89      8.51 o
  -5   8   5       31.38       32.32      2.84 o
  -4   8   5      180.83      185.94      8.13 o
  -3   8   5      108.68      102.22      2.55 o
  -2   8   5      124.41       97.59      3.20 o
  -1   8   5        7.61        9.92      1.13 o
   0   8   5       43.81       58.73      3.67 o
   1   8   5        4.71        4.87      1.23 o
   2   8   5        5.52        2.79      0.99 o
   3   8   5       10.46       -2.76      4.30 o
   4   8   5        3.45        3.19      1.18 o
   5   8   5       91.70       84.32      6.17 o
   6   8   5        0.14        1.25      2.25 o
   7   8   5       25.29       19.56      4.49 o
   8   8   5        6.59        5.32      2.55 o
   9   8   5       34.89       44.55      5.47 o
  10   8   5        3.40        9.54      4.61 o
 -13   9   5        0.01       -3.33      3.71 o
 -12   9   5       26.79       30.19      6.77 o
 -11   9   5       18.40       30.97      6.31 o
 -10   9   5       36.62       42.15      7.22 o
  -9   9   5        4.50        5.89      3.48 o
  -8   9   5       10.01        7.06      1.72 o
  -7   9   5        9.99       11.48      2.05 o
  -6   9   5       45.02       46.98      5.92 o
  -5   9   5      381.78      344.67     11.51 o
  -4   9   5        4.37        4.05      1.56 o
  -3   9   5        0.70       -0.34      1.08 o
  -2   9   5       17.13       21.81      1.28 o
  -1   9   5       47.80       64.30      2.83 o
   0   9   5      161.86      139.95      4.25 o
   1   9   5        2.61        8.65      2.06 o
   2   9   5       65.48       41.26      3.83 o
   3   9   5       37.59       16.94      7.35 o
   4   9   5      179.38      219.97      6.31 o
   5   9   5       57.93       69.55      5.82 o
   6   9   5        3.47        3.53      2.11 o
   7   9   5        1.16        1.03      1.84 o
   8   9   5        5.35        2.27      2.25 o
   9   9   5        0.96        1.41      6.67 o
  10   9   5        4.18        7.13      4.13 o
 -12  10   5        5.78        9.17      3.86 o
 -11  10   5        6.84       11.78      4.81 o
 -10  10   5        0.20        2.65      3.19 o
  -9  10   5        2.39        2.15      3.02 o
  -8  10   5        8.83       12.60      4.28 o
  -7  10   5       38.67       38.69      5.00 o
  -6  10   5       93.11       84.33     19.65 o
  -5  10   5       56.48       50.28      4.64 o
  -4  10   5        4.73        2.67      1.63 o
  -3  10   5       29.47       30.47      2.88 o
  -2  10   5        3.20        2.87      1.20 o
  -1  10   5        0.13       -0.69      1.15 o
   0  10   5        1.91        0.10      0.82 o
   1  10   5       96.24       86.81      3.61 o
   2  10   5        1.16       -0.23      1.17 o
   3  10   5        0.42        3.06      2.54 o
   4  10   5        0.57       -0.47      2.33 o
   5  10   5        7.97        8.12      2.53 o
   6  10   5       17.88       18.59      3.67 o
   7  10   5        7.49        6.44      1.88 o
   8  10   5        1.84       -2.24      2.59 o
   9  10   5       32.08       34.61      4.85 o
  10  10   5       11.39       13.64      5.06 o
 -11  11   5       44.17       65.74     10.11 o
 -10  11   5       12.55       21.01      5.53 o
  -9  11   5        4.11        4.44      3.14 o
  -8  11   5       55.24       60.41      8.74 o
  -7  11   5       30.99       32.11      3.98 o
  -6  11   5       89.35       90.25     15.81 o
  -5  11   5       28.09       24.21      5.07 o
  -4  11   5      102.10      118.10      5.79 o
  -3  11   5       10.65        7.42      1.47 o
  -2  11   5       24.28       21.80      2.49 o
  -1  11   5       40.45       23.49      2.68 o
   0  11   5        0.65       -0.47      1.68 o
   1  11   5       11.47        6.23      1.35 o
   2  11   5       18.24       27.02      2.75 o
   3  11   5       51.25       67.46      4.44 o
   4  11   5       41.62       25.15      2.92 o
   5  11   5        3.88        1.41      1.38 o
   6  11   5        2.89        4.18      1.77 o
   7  11   5       13.43        7.34      3.44 o
   8  11   5        0.21       -1.54      3.22 o
   9  11   5        0.82        2.68      3.29 o
 -11  12   5        5.32        7.73      4.65 o
 -10  12   5        2.33        5.92      5.03 o
  -9  12   5        0.04        0.66      2.48 o
  -8  12   5        0.92        1.89      2.90 o
  -7  12   5        0.01        2.32      2.42 o
  -6  12   5        0.34       -1.24      5.84 o
  -5  12   5      266.64      299.08     18.54 o
  -4  12   5        8.69        2.56      2.67 o
  -3  12   5        2.68        4.76      1.47 o
  -2  12   5        2.60       -0.72      1.36 o
  -1  12   5        0.63        0.86      1.48 o
   0  12   5      101.74      118.66      6.09 o
   1  12   5        9.01        9.43      2.14 o
   2  12   5        0.39        0.50      1.40 o
   3  12   5        1.97        4.03      5.75 o
   4  12   5        0.23        1.62      1.35 o
   5  12   5       63.21       50.01      5.20 o
   6  12   5       25.20       19.14      8.12 o
   7  12   5        9.65       13.19      4.17 o
   8  12   5       11.97       12.37      4.27 o
 -10  13   5        0.26        4.14      4.42 o
  -9  13   5        0.24        1.40      3.10 o
  -8  13   5       17.52       21.06      5.35 o
  -7  13   5       27.71       35.78      7.61 o
  -6  13   5      145.94      147.18      9.11 o
  -5  13   5        9.84        3.41      2.29 o
  -4  13   5       11.44       12.52      4.83 o
  -3  13   5        0.04        0.93      1.70 o
  -2  13   5        6.26       12.18      2.08 o
  -1  13   5       13.63        9.29      2.39 o
   0  13   5        5.06        6.19      1.77 o
   1  13   5       14.85       18.51      2.57 o
   2  13   5        1.20        0.40      1.39 o
   3  13   5        0.28        3.50      3.39 o
   4  13   5       15.85        7.38      3.38 o
   5  13   5       64.12       83.67     23.26 o
   6  13   5       31.48       22.00      4.70 o
   7  13   5        2.61        2.56      3.18 o
   8  13   5        0.55       -4.61      4.61 o
  -9  14   5        0.74        0.97      2.89 o
  -8  14   5        2.01        6.43      3.79 o
  -7  14   5       23.79       45.53      8.95 o
  -6  14   5      199.28      219.89     16.46 o
  -5  14   5        2.79       -1.76      3.49 o
  -4  14   5        5.34        2.64      3.04 o
  -3  14   5        7.13        2.98      1.86 o
  -2  14   5        3.15        5.21      1.56 o
  -1  14   5       46.54       55.33      4.24 o
   0  14   5        5.55        3.50      1.36 o
   1  14   5        6.98        6.31      1.72 o
   2  14   5        0.02        0.01      1.33 o
   3  14   5        2.00        2.59      1.95 o
   4  14   5        3.77        0.87      2.73 o
   5  14   5       71.59       51.61      5.80 o
   6  14   5        0.00        3.27      2.09 o
   7  14   5        6.58       11.74      4.57 o
  -8  15   5        0.14        8.18      4.31 o
  -7  15   5      119.99      197.71     16.66 o
  -6  15   5        4.73        6.56      4.20 o
  -5  15   5        9.06        3.66      2.53 o
  -4  15   5       11.36       14.92      4.38 o
  -3  15   5       12.09       15.56      4.37 o
  -2  15   5        3.07        1.43      2.32 o
  -1  15   5        6.53        6.50      1.78 o
   0  15   5        0.66        0.36      1.07 o
   1  15   5        0.78        0.30      1.07 o
   2  15   5        6.48        3.87      2.05 o
   3  15   5        0.00       -0.06      1.49 o
   4  15   5       19.78       15.63      3.20 o
   5  15   5       19.45       19.43      3.21 o
   6  15   5        3.98        4.80      2.53 o
  -7  16   5        5.26       13.54      5.26 o
  -6  16   5        2.58        3.17      3.39 o
  -5  16   5       59.83       65.60      9.46 o
  -4  16   5       10.33       12.02      4.72 o
  -3  16   5        4.25        1.96      2.25 o
  -2  16   5        0.78       -0.05      2.53 o
  -1  16   5        6.84        0.56      1.41 o
   0  16   5        1.26        0.75      1.00 o
   1  16   5       34.90       49.87      5.76 o
   2  16   5        0.15        0.83      1.11 o
   3  16   5        2.52        2.62      1.94 o
   4  16   5        8.45       10.49      3.76 o
   5  16   5        4.23       12.66      2.81 o
  -6  17   5        0.42       -0.30      3.35 o
  -5  17   5       22.39       38.12      7.78 o
  -4  17   5        2.48        9.50      4.80 o
  -3  17   5        5.06        4.68      3.27 o
  -2  17   5        4.12        3.28      2.99 o
  -1  17   5        2.93        2.36      2.22 o
   0  17   5        1.83        1.91      1.57 o
   1  17   5        0.06        1.53      1.58 o
   2  17   5        0.11        0.02      1.39 o
   3  17   5        2.58        2.18      2.52 o
   4  17   5       18.08       28.00      3.76 o
  -5  18   5       21.61       21.18      6.11 o
  -4  18   5        5.06        5.80      4.31 o
  -3  18   5        0.11       -0.23      2.82 o
  -2  18   5       14.79       15.05      5.18 o
  -1  18   5        1.12        1.72      3.17 o
   0  18   5        2.24        1.78      2.01 o
   1  18   5        0.07        1.48      1.47 o
   2  18   5        3.03        2.44      1.66 o
   3  18   5        0.30        1.63      4.16 o
   4  18   5       18.20       28.29      7.24 o
  -3  19   5       11.65       18.46      5.76 o
  -2  19   5        2.70        1.52      3.34 o
  -1  19   5        2.02       -0.18      2.18 o
   0  19   5        0.72        1.76      3.55 o
   1  19   5        2.74        1.64      1.68 o
   2  19   5        0.42        3.71      3.54 o
   3  19   5        4.06        7.54      4.35 o
  -1  20   5        0.49       -1.29      3.36 o
   0  20   5        0.55       -0.11      2.00 o
   1  20   5        0.06       -1.01      2.42 o
   2  20   5        0.10       -2.14      3.30 o
 -12   0   6       25.08       35.05      6.51 o
 -11   0   6        5.07        2.73      2.65 o
 -10   0   6        0.83       -0.67      2.14 o
  -9   0   6       25.09       32.18      3.44 o
  -8   0   6        5.50        2.84      0.84 o
  -7   0   6       37.95       27.45      3.10 o
  -6   0   6      136.63      124.36      7.56 o
  -5   0   6       47.94       46.76      5.56 o
  -4   0   6      854.83      820.35     20.86 o
  -3   0   6      902.16      897.09     12.41 o
  -2   0   6      480.61      518.15      9.11 o
  -1   0   6      237.25      183.04      7.03 o
   0   0   6       53.37       45.91      4.50 o
   1   0   6       50.53       47.44      3.90 o
   2   0   6      174.51      221.72      8.12 o
   3   0   6      334.71      348.45     10.34 o
   4   0   6       60.45       71.57      4.85 o
   5   0   6       41.36       56.19      4.53 o
   6   0   6       24.36       20.99      3.02 o
   7   0   6       73.21       61.19      8.02 o
   8   0   6      448.08      430.49     21.52 o
   9   0   6       52.60       39.80      8.01 o
 -12   1   6        1.50        2.08      1.75 o
 -11   1   6       27.38       25.84      3.99 o
 -10   1   6        0.98        0.08      1.24 o
  -9   1   6      151.91      145.67      5.14 o
  -8   1   6       29.77       23.52      1.34 o
  -7   1   6        8.59        6.32      1.04 o
  -6   1   6       84.06       96.91      4.55 o
  -5   1   6       38.54       40.72      2.87 o
  -4   1   6      223.70      219.06      6.23 o
  -3   1   6        0.69       -0.42      0.85 o
  -2   1   6       28.63       27.97      1.88 o
  -1   1   6        0.47        0.41      0.60 o
   0   1   6        6.23        6.45      0.98 o
   1   1   6      515.34      529.36      8.61 o
   2   1   6      132.96      152.26      4.76 o
   3   1   6       34.58       39.28      2.62 o
   4   1   6       14.67       20.24      1.93 o
   5   1   6       51.29       50.29      2.99 o
   6   1   6      122.81      130.66      5.79 o
   7   1   6       81.29       91.07      7.12 o
   8   1   6        5.00       30.54      5.32 o
   9   1   6       22.79       42.94      5.86 o
 -12   2   6        7.83        4.54      5.10 o
 -11   2   6        0.70        0.23      2.94 o
 -10   2   6        3.62        2.98      1.16 o
  -9   2   6        2.56        2.09      1.29 o
  -8   2   6      127.57      120.14      4.00 o
  -7   2   6       31.13       25.04      1.73 o
  -6   2   6       18.85       17.31      1.80 o
  -5   2   6       19.68       20.49      1.76 o
  -4   2   6       67.83       77.86      3.20 o
  -3   2   6       27.13       22.42      1.89 o
  -2   2   6        0.83        2.73      1.07 o
  -1   2   6       30.05       25.80      1.84 o
   0   2   6        4.24        9.37      0.92 o
   1   2   6       66.85       83.91      2.65 o
   2   2   6       41.64       36.38      1.92 o
   3   2   6       22.05       23.05      1.98 o
   4   2   6       31.28       20.34      2.01 o
   5   2   6       86.98       85.95      3.92 o
   6   2   6       89.11      105.68      5.15 o
   7   2   6       84.91      114.35     12.41 o
   8   2   6      111.86      146.31      9.25 o
   9   2   6       56.16       70.44      7.12 o
 -12   3   6        9.95       11.08      4.05 o
 -11   3   6        0.05        0.39      2.60 o
 -10   3   6       63.37       77.92      4.77 o
  -9   3   6       72.71       71.05      3.89 o
  -8   3   6      626.56      641.57      9.46 o
  -7   3   6      111.30      111.70      4.18 o
  -6   3   6       26.18       32.01      3.23 o
  -5   3   6        0.66        1.40      0.97 o
  -4   3   6        5.72        5.38      1.36 o
  -3   3   6      147.20      176.91      5.56 o
  -2   3   6     1023.42     1006.65     13.48 o
  -1   3   6       10.83       11.24      1.48 o
   0   3   6      592.70      639.07     11.43 o
   1   3   6       30.52       42.93      1.52 o
   2   3   6      104.56      115.24      3.11 o
   3   3   6       74.70       88.41      3.80 o
   4   3   6       10.67       10.31      1.42 o
   5   3   6       47.13       48.94      3.03 o
   6   3   6       22.39       25.51      2.64 o
   7   3   6       17.12       21.42      7.07 o
   8   3   6        0.29       13.85      3.74 o
   9   3   6        1.48       11.96      4.02 o
 -12   4   6        0.27        3.22      2.80 o
 -11   4   6        5.47        5.57      1.89 o
 -10   4   6       19.42       22.04      2.80 o
  -9   4   6       55.04       52.33      4.00 o
  -8   4   6       75.84       79.83      4.26 o
  -7   4   6       66.55       67.27      3.73 o
  -6   4   6       15.51        8.04      1.58 o
  -5   4   6        3.27        3.51      1.06 o
  -4   4   6       32.97       28.79      2.22 o
  -3   4   6      572.05      501.23     11.15 o
  -2   4   6      174.03      186.42      6.67 o
  -1   4   6       39.94       33.78      2.56 o
   0   4   6       43.68       45.95      3.06 o
   1   4   6      244.38      273.53      6.04 o
   2   4   6        2.06        2.84      0.87 o
   3   4   6       25.11       21.99      1.95 o
   4   4   6       67.65       79.73      3.70 o
   5   4   6       47.76       63.12      3.43 o
   6   4   6       71.82       78.07     16.17 o
   7   4   6      102.67       88.88     14.61 o
   8   4   6       11.50       11.66      4.07 o
   9   4   6       24.01       32.53      4.94 o
 -12   5   6        2.49        2.80      2.40 o
 -11   5   6        0.97        2.35      1.83 o
 -10   5   6        0.44        0.39      1.94 o
  -9   5   6       97.41       93.07      6.22 o
  -8   5   6        8.58        5.32      1.34 o
  -7   5   6      325.38      314.38      8.41 o
  -6   5   6        1.44        0.41      1.35 o
  -5   5   6        0.02       -0.67      0.77 o
  -4   5   6       64.96       74.03      3.56 o
  -3   5   6      217.42      201.06      5.72 o
  -2   5   6      420.17      408.93     11.41 o
  -1   5   6      246.33      210.93      6.30 o
   0   5   6      191.22      212.30      6.53 o
   1   5   6        5.51        9.10      1.60 o
   2   5   6        2.92        4.53      1.13 o
   3   5   6        0.08       -0.79      0.92 o
   4   5   6        0.80        1.55      0.97 o
   5   5   6        6.13        7.29      2.59 o
   6   5   6      191.90      170.34     14.61 o
   7   5   6        5.58        2.90      5.39 o
   8   5   6        0.03        1.32      3.55 o
   9   5   6       10.75       10.12      3.09 o
 -12   6   6        1.30        3.08      2.00 o
 -11   6   6        4.09        6.59      2.28 o
 -10   6   6        9.99        6.82      2.74 o
  -9   6   6      274.04      243.03     22.66 o
  -8   6   6       38.87       41.79      3.27 o
  -7   6   6       57.14       64.95      6.31 o
  -6   6   6      113.52       97.71      4.50 o
  -5   6   6       51.37       41.72      2.11 o
  -4   6   6      886.77      904.84     11.40 o
  -3   6   6       55.10       34.92      2.33 o
  -2   6   6      108.99       95.56      3.96 o
  -1   6   6      612.61      588.56     10.59 o
   0   6   6       14.19       12.61      1.86 o
   1   6   6       50.63       45.80      3.21 o
   2   6   6       19.12       16.55      1.67 o
   3   6   6        7.15       10.15      1.52 o
   4   6   6       11.58       11.17      1.59 o
   5   6   6      278.30      286.78     15.05 o
   6   6   6        2.05        8.25      3.06 o
   7   6   6       10.93       14.00      3.68 o
   8   6   6        2.41        4.94      4.46 o
   9   6   6        3.00        1.58      2.19 o
 -12   7   6       15.81       22.61      5.62 o
 -11   7   6        5.38        3.56      2.72 o
 -10   7   6       22.26       22.02      5.10 o
  -9   7   6        1.43        1.43      3.23 o
  -8   7   6      141.11      165.45      8.40 o
  -7   7   6      397.29      431.57     10.43 o
  -6   7   6       79.01       92.06      5.07 o
  -5   7   6       46.97       46.72      2.01 o
  -4   7   6      122.57      115.23      3.72 o
  -3   7   6       26.55       22.05      1.92 o
  -2   7   6        1.56        2.50      0.99 o
  -1   7   6      102.86      106.57      4.14 o
   0   7   6        0.68        1.32      1.06 o
   1   7   6       31.18       30.93      2.79 o
   2   7   6       86.87       68.48      4.24 o
   3   7   6       20.64       12.26      1.70 o
   4   7   6       12.36        8.66      1.53 o
   5   7   6       31.47       36.31      4.61 o
   6   7   6        1.25        9.55      2.73 o
   7   7   6       10.91       13.41      4.16 o
   8   7   6        2.60        6.37      2.31 o
   9   7   6       10.14        8.69      3.05 o
 -12   8   6       16.02       29.67      6.60 o
 -11   8   6        1.31        8.45      4.12 o
 -10   8   6        7.57        6.86      3.33 o
  -9   8   6        0.01       -0.93      1.79 o
  -8   8   6       14.98       13.91      2.55 o
  -7   8   6        9.67       10.82      1.86 o
  -6   8   6      375.58      405.69     11.80 o
  -5   8   6        3.30       -0.39      1.74 o
  -4   8   6      155.02      147.17      9.13 o
  -3   8   6      114.07       96.50      4.34 o
  -2   8   6       19.43       14.32      1.51 o
  -1   8   6      104.75      107.46      4.15 o
   0   8   6       51.95       51.65      3.38 o
   1   8   6       36.29       32.66      2.86 o
   2   8   6       83.19       71.83      4.46 o
   3   8   6        1.12        1.08      1.68 o
   4   8   6        5.96        2.96      1.25 o
   5   8   6       31.43       29.55      4.49 o
   6   8   6       12.48       13.00      3.12 o
   7   8   6        1.59       -0.60      2.22 o
   8   8   6        4.81        9.31      3.11 o
   9   8   6       12.35       11.29      4.57 o
 -12   9   6        0.05        5.13      4.02 o
 -11   9   6       41.37       51.99      8.58 o
 -10   9   6        0.54        2.02      2.72 o
  -9   9   6        5.19        2.74      2.47 o
  -8   9   6       38.26       33.08      5.17 o
  -7   9   6       21.22       17.75      2.12 o
  -6   9   6      520.82      578.16     13.05 o
  -5   9   6       30.03       32.26      4.61 o
  -4   9   6       35.80       39.97      4.38 o
  -3   9   6       26.95       31.63      2.63 o
  -2   9   6       44.19       38.00      2.32 o
  -1   9   6       22.53       28.95      2.25 o
   0   9   6      108.17      110.32      4.56 o
   1   9   6        0.17        1.84      1.37 o
   2   9   6        0.14       -0.38      1.39 o
   3   9   6        1.71       -2.15      2.15 o
   4   9   6        3.59       -1.07      2.03 o
   5   9   6       16.86       16.44      3.30 o
   6   9   6       29.53       37.01      4.94 o
   7   9   6       16.77       25.21      4.48 o
   8   9   6        8.89       14.16      3.52 o
   9   9   6        0.43        3.38      3.54 o
 -12  10   6        9.10       11.16      5.03 o
 -11  10   6       13.08       30.28      7.18 o
 -10  10   6       23.75       23.92      5.82 o
  -9  10   6        0.34       -0.70      2.77 o
  -8  10   6        4.34        4.98      1.97 o
  -7  10   6        0.00       -2.66      2.66 o
  -6  10   6        0.14       -0.74      1.93 o
  -5  10   6     1577.32     1742.55     38.75 o
  -4  10   6      170.68      172.54      8.85 o
  -3  10   6       46.77       58.79      5.29 o
  -2  10   6        1.69        5.43      0.87 o
  -1  10   6       39.59       36.03      2.36 o
   0  10   6      313.45      265.21      6.37 o
   1  10   6       57.88       34.75      3.12 o
   2  10   6       19.48       25.67      3.31 o
   3  10   6        0.08       -1.96      1.96 o
   4  10   6        0.41       -0.26      1.69 o
   5  10   6        1.67       -0.18      2.11 o
   6  10   6       42.72       55.13      6.02 o
   7  10   6       40.98       58.71      9.24 o
   8  10   6       15.85       16.65      3.66 o
 -11  11   6       17.85       31.62      7.63 o
 -10  11   6        0.71        2.53      2.71 o
  -9  11   6       13.99       15.75      4.79 o
  -8  11   6       21.51       22.25      5.48 o
  -7  11   6        1.35        0.05      1.62 o
  -6  11   6       58.22       64.82      5.16 o
  -5  11   6       35.44       85.84      6.16 o
  -4  11   6      103.27      105.26      5.95 o
  -3  11   6        1.22       -0.10      1.29 o
  -2  11   6        2.05        0.70      1.29 o
  -1  11   6       20.69       18.50      2.14 o
   0  11   6       68.10       50.99      3.08 o
   1  11   6        5.85       11.30      2.86 o
   2  11   6        8.13       14.11      2.17 o
   3  11   6        1.72        0.00      2.13 o
   4  11   6       12.56       17.10      2.43 o
   5  11   6       15.94       20.90      2.89 o
   6  11   6        7.86        9.38      4.06 o
   7  11   6        2.96       10.82      5.35 o
   8  11   6        5.49       11.72      3.45 o
 -10  12   6        0.99        0.26      2.62 o
  -9  12   6        0.38       -3.21      3.21 o
  -8  12   6        1.42        6.85      3.51 o
  -7  12   6        0.14       -0.05      1.59 o
  -6  12   6      130.99      148.23     20.45 o
  -5  12   6       15.39       16.66      2.97 o
  -4  12   6       42.63       50.53      4.86 o
  -3  12   6        8.67        9.45      2.83 o
  -2  12   6        2.81        0.09      1.65 o
  -1  12   6       14.71       14.66      2.78 o
   0  12   6        2.25        7.04      1.76 o
   1  12   6       11.05        5.13      2.83 o
   2  12   6        0.85       -0.26      1.85 o
   3  12   6        0.02        0.80      1.51 o
   4  12   6        1.93       -0.69      1.28 o
   5  12   6        4.98        6.63      1.69 o
   6  12   6        2.23        2.70      2.72 o
   7  12   6        0.24       10.61      5.05 o
   8  12   6        2.67        1.69      2.87 o
  -9  13   6        1.40        2.24      3.34 o
  -8  13   6        1.36        1.82      2.04 o
  -7  13   6       56.20       72.09      6.61 o
  -6  13   6        1.63        3.73      4.68 o
  -5  13   6       44.30       51.25      4.77 o
  -4  13   6        6.67        6.97      3.14 o
  -3  13   6        0.12        1.23      2.71 o
  -2  13   6        1.78        1.52      1.59 o
  -1  13   6       26.30       15.32      2.44 o
   0  13   6       18.51       17.88      2.68 o
   1  13   6        6.04        3.92      1.93 o
   2  13   6        0.16        1.99      1.94 o
   3  13   6        0.48        2.87      3.37 o
   4  13   6        1.80       -0.65      1.79 o
   5  13   6        0.52        0.14      2.56 o
   6  13   6        4.28        6.44      2.39 o
   7  13   6        0.12        8.46      4.61 o
   8  13   6        1.58        2.60      3.10 o
  -8  14   6        1.00        3.13      3.41 o
  -7  14   6        0.30        6.31      4.42 o
  -6  14   6       14.53        9.42      2.91 o
  -5  14   6        1.48        1.13      3.82 o
  -4  14   6       70.09       88.30      6.11 o
  -3  14   6       44.65       49.79      5.60 o
  -2  14   6        4.25        4.40      2.48 o
  -1  14   6       15.99       17.79      2.94 o
   0  14   6        0.07       -0.02      1.38 o
   1  14   6       38.69       33.71      3.83 o
   2  14   6       26.46       27.87      4.43 o
   3  14   6        0.40        2.34      2.15 o
   4  14   6        0.00       -2.32      2.32 o
   5  14   6        1.65        3.61      2.96 o
   6  14   6        5.67       12.85      3.19 o
   7  14   6        1.13       12.88      5.51 o
  -7  15   6        9.73       12.99      5.60 o
  -6  15   6       11.63        5.29      4.22 o
  -5  15   6       22.76        8.01      2.54 o
  -4  15   6       11.40        8.33      4.21 o
  -3  15   6        7.17       12.37      3.36 o
  -2  15   6        0.91        1.75      2.11 o
  -1  15   6       44.27       44.54      3.62 o
   0  15   6       12.13        5.52      1.98 o
   1  15   6        1.13        3.24      1.64 o
   2  15   6        1.10        1.55      2.99 o
   3  15   6        0.19        1.04      2.40 o
   4  15   6        2.96       -1.18      2.21 o
   5  15   6        0.66        1.51      2.07 o
   6  15   6       16.69       28.23      6.83 o
  -6  16   6        9.18        5.34      3.37 o
  -5  16   6        2.95       -1.75      3.84 o
  -4  16   6        2.13        2.56      3.14 o
  -3  16   6        2.05        2.37      3.27 o
  -2  16   6        0.07       -0.07      2.06 o
  -1  16   6       14.46       14.55      2.80 o
   0  16   6        8.30        5.59      1.57 o
   1  16   6        2.34        1.35      1.32 o
   2  16   6        0.01       -0.10      1.57 o
   3  16   6        0.28        1.20      2.64 o
   4  16   6        7.94        5.10      1.85 o
   5  16   6        6.34        6.02      2.74 o
  -5  17   6        3.20       -4.74      5.14 o
  -4  17   6        4.55        6.19      2.81 o
  -3  17   6        0.47        1.74      2.83 o
  -2  17   6        5.54       11.41      5.07 o
  -1  17   6        0.16        0.05      1.73 o
   0  17   6        0.77       -1.59      1.71 o
   1  17   6        1.79       -0.88      1.43 o
   2  17   6        0.84       -0.78      2.20 o
   3  17   6        0.72        0.24      2.82 o
   4  17   6        3.18        3.46      1.81 o
   5  17   6        1.98        2.75      3.01 o
  -3  18   6        0.00       -3.87      3.98 o
  -2  18   6        9.35        9.48      3.90 o
  -1  18   6        2.81        8.72      3.13 o
   0  18   6        0.15        2.61      2.18 o
   1  18   6        0.52       -0.80      1.42 o
   2  18   6        1.16        0.58      1.81 o
   3  18   6        0.33        0.79      2.26 o
  -1  19   6        0.04       -0.50      2.88 o
   0  19   6        0.05       -1.80      1.97 o
   1  19   6        0.85        2.00      2.21 o
   2  19   6        1.50       -0.38      2.67 o
 -12   1   7        7.17        6.27      2.49 o
 -11   1   7       18.73       14.78      2.53 o
 -10   1   7        0.52       -1.72      2.20 o
  -9   1   7        3.33        3.68      1.44 o
  -8   1   7       23.13       18.29      1.80 o
  -7   1   7        1.69        1.15      1.14 o
  -6   1   7       11.63        9.04      1.60 o
  -5   1   7       11.69       11.30      1.79 o
  -4   1   7        2.88        5.24      0.97 o
  -3   1   7       24.00       21.03      1.76 o
  -2   1   7      241.18      260.39      5.46 o
  -1   1   7      211.72      184.04      5.47 o
   0   1   7       50.61       43.22      2.79 o
   1   1   7       18.69       15.97      1.74 o
   2   1   7       29.15       20.48      1.96 o
   3   1   7       10.22        6.51      1.06 o
   4   1   7        3.18        6.88      2.18 o
   5   1   7        3.85        2.16      1.74 o
   6   1   7        2.86        4.40      1.27 o
   7   1   7        0.77       -0.29      2.11 o
   8   1   7        0.58        2.85      3.19 o
 -12   2   7       19.56       21.07      3.81 o
 -11   2   7        0.73        1.07      1.61 o
 -10   2   7       13.53       17.46      2.12 o
  -9   2   7        0.00       -0.73      1.20 o
  -8   2   7       47.21       41.25      2.47 o
  -7   2   7      140.00      125.41      4.95 o
  -6   2   7       71.75       58.42      3.26 o
  -5   2   7       61.44       64.84      3.30 o
  -4   2   7       13.43       16.96      1.98 o
  -3   2   7        4.08        2.77      2.19 o
  -2   2   7      253.98      226.11      5.71 o
  -1   2   7      283.53      244.58      5.12 o
   0   2   7        0.24       -0.19      0.98 o
   1   2   7       24.67       21.66      1.91 o
   2   2   7       92.28       73.62      3.54 o
   3   2   7        8.56        6.25      1.11 o
   4   2   7        0.28       -0.96      1.26 o
   5   2   7       30.66       23.53      2.17 o
   6   2   7        1.40       -1.70      2.34 o
   7   2   7        0.30       -0.65      2.09 o
   8   2   7       21.07       17.14      5.59 o
 -12   3   7        7.40        7.19      3.67 o
 -11   3   7        4.79        7.07      4.03 o
 -10   3   7        0.00        2.11      1.43 o
  -9   3   7        4.49        3.32      1.34 o
  -8   3   7      200.46      180.72      5.75 o
  -7   3   7       92.79       80.86      3.72 o
  -6   3   7        4.10        2.43      1.33 o
  -5   3   7      322.30      300.91      6.96 o
  -4   3   7       26.54       22.30      2.05 o
  -3   3   7       89.31       80.16      3.62 o
  -2   3   7      341.15      325.06      6.76 o
  -1   3   7      346.42      333.78      6.65 o
   0   3   7       53.56       53.76      2.02 o
   1   3   7        6.36        5.43      1.31 o
   2   3   7        9.71       11.00      1.56 o
   3   3   7       23.67       38.23      2.74 o
   4   3   7       15.98       10.50      1.49 o
   5   3   7        2.85        4.61      1.26 o
   6   3   7        0.48       -0.98      3.10 o
   7   3   7        0.06       -2.41      3.96 o
   8   3   7        0.61        1.08      2.31 o
 -11   4   7       11.26       11.22      2.85 o
 -10   4   7       21.55       18.92      3.59 o
  -9   4   7        8.10        7.09      1.48 o
  -8   4   7      113.35      113.42      4.79 o
  -7   4   7       59.08       52.32      3.02 o
  -6   4   7       31.88       40.21      2.80 o
  -5   4   7       24.14       26.24      2.49 o
  -4   4   7       49.94       45.88      3.15 o
  -3   4   7      386.05      349.86      9.96 o
  -2   4   7        2.34        3.61      1.31 o
  -1   4   7        0.38        2.32      1.15 o
   0   4   7       12.07       18.06      1.78 o
   1   4   7        7.23        6.24      0.68 o
   2   4   7       32.45       24.97      2.20 o
   3   4   7       51.51       50.41      3.13 o
   4   4   7       54.98       58.91      3.49 o
   5   4   7        0.05        0.75      1.00 o
   6   4   7        3.79       -2.97      4.13 o
   7   4   7        4.50       -4.60      7.33 o
   8   4   7       29.00       27.89      4.54 o
 -11   5   7        0.64        0.54      1.82 o
 -10   5   7       40.88       49.10      5.57 o
  -9   5   7       18.76       21.75      2.45 o
  -8   5   7        4.99        5.71      1.66 o
  -7   5   7        5.01        4.94      1.25 o
  -6   5   7       55.90       43.45      2.52 o
  -5   5   7        4.41        2.47      1.83 o
  -4   5   7      149.29      149.92      5.33 o
  -3   5   7      179.63      176.22      6.50 o
  -2   5   7       38.69       45.50      3.16 o
  -1   5   7        3.30        5.60      2.05 o
   0   5   7        0.11        0.11      1.28 o
   1   5   7       66.89       63.12      3.38 o
   2   5   7       60.52       59.58      3.36 o
   3   5   7       39.68       40.38      2.84 o
   4   5   7       12.67        7.77      1.45 o
   5   5   7        0.09       -0.02      1.36 o
   6   5   7        1.18        1.21      2.37 o
   7   5   7        2.04       -0.93      7.27 o
   8   5   7        7.42       12.73      3.36 o
 -11   6   7        6.35       12.07      3.58 o
 -10   6   7       54.44       73.20      9.11 o
  -9   6   7       90.97       99.43      6.65 o
  -8   6   7       56.49       53.63      3.99 o
  -7   6   7       86.73       96.15      5.12 o
  -6   6   7       34.45       28.42      2.68 o
  -5   6   7        3.81        0.43      1.33 o
  -4   6   7       22.54       25.08      6.97 o
  -3   6   7      292.80      297.12      7.60 o
  -2   6   7      103.86      110.06      4.78 o
  -1   6   7       54.27       52.52      5.24 o
   0   6   7       64.01       73.88      4.37 o
   1   6   7      119.81      113.89      5.41 o
   2   6   7      122.33      102.78      4.38 o
   3   6   7        7.19       10.33      1.65 o
   4   6   7       61.88       66.23      3.68 o
   5   6   7        4.43        6.55      3.79 o
   6   6   7        0.80        1.34      1.80 o
   7   6   7        6.07        4.69      2.76 o
   8   6   7       28.82       47.50      5.74 o
 -12   7   7        0.02       -3.41      3.41 o
 -11   7   7        0.09       -3.75      3.87 o
 -10   7   7        1.64        0.44      2.34 o
  -9   7   7        5.74        5.48      3.54 o
  -8   7   7       20.15       22.45      2.69 o
  -7   7   7       51.20       46.73      3.81 o
  -6   7   7      172.95      162.41      6.77 o
  -5   7   7      198.84      166.88      8.01 o
  -4   7   7      993.98      982.94     14.90 o
  -3   7   7      144.98      125.24      5.02 o
  -2   7   7       87.04      101.34      4.94 o
  -1   7   7      241.22      236.95      7.39 o
   0   7   7        2.30        1.25      1.62 o
   1   7   7        0.56        4.79      1.73 o
   2   7   7       17.72        5.25      1.42 o
   3   7   7       74.43       71.95      3.84 o
   4   7   7       51.87       51.99      3.29 o
   5   7   7        0.06        2.33      1.98 o
   6   7   7        0.26        1.96      2.12 o
   7   7   7        0.08       -1.93      6.06 o
   8   7   7       45.29       71.26      7.14 o
 -12   8   7        3.79        5.10      3.18 o
 -11   8   7        1.77       -0.34      3.04 o
 -10   8   7       39.62       34.40      6.66 o
  -9   8   7        2.10       -0.72      1.96 o
  -8   8   7        1.71        1.72      1.18 o
  -7   8   7       19.87       20.51      2.59 o
  -6   8   7      152.23      146.55      6.95 o
  -5   8   7       35.52       28.70      3.47 o
  -4   8   7      375.29      402.99     15.73 o
  -3   8   7      265.59      289.26      8.15 o
  -2   8   7       52.37       63.94      3.24 o
  -1   8   7        0.16       -0.05      1.12 o
   0   8   7       43.15       58.82      3.94 o
   1   8   7      308.17      294.56      9.11 o
   2   8   7        0.84        6.89      1.69 o
   3   8   7       90.10       90.30      4.34 o
   4   8   7        3.40        5.63      2.36 o
   5   8   7        0.02       -0.32      1.92 o
   6   8   7       12.49        8.46      3.74 o
   7   8   7       34.15       26.00      4.79 o
   8   8   7        0.01        5.94      3.16 o
 -12   9   7        4.03        2.71      2.92 o
 -11   9   7        7.22        6.54      3.39 o
 -10   9   7       21.90       15.26      4.90 o
  -9   9   7       11.55        9.73      3.86 o
  -8   9   7        4.38        2.28      1.97 o
  -7   9   7       13.79       15.26      2.39 o
  -6   9   7        5.57       12.73      2.67 o
  -5   9   7       55.05       48.94      4.65 o
  -4   9   7        3.59        2.30      1.65 o
  -3   9   7       13.86       23.19      3.59 o
  -2   9   7        2.68       -0.45      1.37 o
  -1   9   7       31.66       35.03      2.79 o
   0   9   7      126.53      102.46      5.25 o
   1   9   7        0.99       14.46      2.78 o
   2   9   7        3.76        1.67      1.68 o
   3   9   7       17.39       11.90      2.20 o
   4   9   7        0.00       -0.69      1.59 o
   5   9   7        0.04       -0.05      1.84 o
   6   9   7        1.05        1.34      2.43 o
   7   9   7        4.52        6.71      2.73 o
 -11  10   7        0.59        0.40      2.78 o
 -10  10   7        1.86        2.38      2.87 o
  -9  10   7        0.58       -0.78      2.64 o
  -8  10   7       10.92        8.29      2.18 o
  -7  10   7        8.79        4.34      1.48 o
  -6  10   7       25.91       23.23      2.81 o
  -5  10   7       39.21       39.94      4.02 o
  -4  10   7       19.48       14.73      2.47 o
  -3  10   7        0.77        0.81      2.71 o
  -2  10   7        9.27        9.06      1.75 o
  -1  10   7        0.03       -0.48      1.57 o
   0  10   7       16.40       14.66      2.30 o
   1  10   7       49.69       58.67      4.34 o
   2  10   7        0.23       -0.15      1.95 o
   3  10   7        0.71       -0.09      1.16 o
   4  10   7        4.43        2.79      1.98 o
   5  10   7        2.04        4.52      1.91 o
   6  10   7        8.07        8.47      2.96 o
   7  10   7        3.33        9.78      3.57 o
 -10  11   7        6.96        7.11      3.73 o
  -9  11   7        2.16       -3.60      4.05 o
  -8  11   7        0.12       -0.59      1.66 o
  -7  11   7        1.13       -0.30      1.41 o
  -6  11   7       32.53       32.79      3.56 o
  -5  11   7       19.41       39.91      4.57 o
  -4  11   7        9.36       11.39      3.35 o
  -3  11   7        1.17        2.92      1.65 o
  -2  11   7       43.08       42.10      3.94 o
  -1  11   7        0.39        0.34      1.26 o
   0  11   7       62.43       60.79      3.78 o
   1  11   7       37.90       48.18      3.94 o
   2  11   7       22.31       23.05      4.77 o
   3  11   7        7.32        2.50      2.08 o
   4  11   7        3.56        1.16      1.67 o
   5  11   7        4.86        0.23      2.35 o
   6  11   7        0.62        2.34      5.82 o
   7  11   7       18.80       25.52      4.73 o
 -10  12   7       10.36       13.81      5.23 o
  -9  12   7        0.32        0.09      2.80 o
  -8  12   7        4.25        4.29      2.81 o
  -7  12   7       10.81        9.63      2.69 o
  -6  12   7        0.41        0.98      1.46 o
  -5  12   7      418.00      425.54     17.69 o
  -4  12   7       58.50       48.16      4.40 o
  -3  12   7       61.32       68.15      5.28 o
  -2  12   7        1.20        0.77      1.41 o
  -1  12   7        1.82        2.79      1.66 o
   0  12   7       46.09       52.07      4.80 o
   1  12   7       48.00       46.83      3.83 o
   2  12   7       26.36       12.10      2.19 o
   3  12   7       12.89       10.29      2.21 o
   4  12   7        6.88       10.03      1.96 o
   5  12   7        0.34       -1.89      1.89 o
   6  12   7        8.36        7.42      2.44 o
   7  12   7       11.25       10.36      4.61 o
  -9  13   7        5.50        4.56      3.90 o
  -8  13   7        0.21        0.72      2.93 o
  -7  13   7        3.95        5.60      2.49 o
  -6  13   7       36.77       46.79      4.52 o
  -5  13   7       11.00       15.84      3.35 o
  -4  13   7       59.72       74.16      5.76 o
  -3  13   7       13.61       12.85      2.40 o
  -2  13   7        5.22        3.68      1.61 o
  -1  13   7        5.94        4.89      1.93 o
   0  13   7      106.75      110.17     13.31 o
   1  13   7       14.57       12.91      3.25 o
   2  13   7        0.24        5.18      2.66 o
   3  13   7        3.89        2.75      1.60 o
   4  13   7        3.59        2.40      1.79 o
   5  13   7        6.23        3.35      2.80 o
   6  13   7        0.06        2.10      1.89 o
  -8  14   7        4.22        7.53      4.44 o
  -7  14   7        2.25        2.23      3.71 o
  -6  14   7       32.15       35.73      6.82 o
  -5  14   7       30.52       50.46      5.21 o
  -4  14   7       93.11      109.01      8.55 o
  -3  14   7        6.48       14.10      2.84 o
  -2  14   7        0.99       -0.10      1.61 o
  -1  14   7        6.18        1.95      1.91 o
   0  14   7        0.14        3.47      1.90 o
   1  14   7        3.67        2.85      1.82 o
   2  14   7        7.62        6.66      2.70 o
   3  14   7        0.26       -1.67      2.04 o
   4  14   7        0.51       -3.49      3.66 o
   5  14   7        0.24        2.03      3.98 o
  -6  15   7        0.01        0.63      2.54 o
  -5  15   7        0.04        1.20      4.80 o
  -4  15   7       19.48       25.68      3.89 o
  -3  15   7        1.20        4.65      2.78 o
  -2  15   7        0.21        2.51      2.16 o
  -1  15   7       12.90       13.60      2.88 o
   0  15   7       21.52       31.38      3.86 o
   1  15   7       16.45        9.70      3.98 o
   2  15   7        2.79        2.41      2.56 o
   3  15   7        0.42        2.51      2.86 o
   4  15   7        0.01       -1.94      2.20 o
   5  15   7        9.57       20.67      4.22 o
  -5  16   7       24.32       30.54      7.37 o
  -4  16   7       20.18       19.55      5.77 o
  -3  16   7        0.83        0.41      2.09 o
  -2  16   7       12.94       16.99      3.20 o
  -1  16   7        2.98        1.99      1.85 o
   0  16   7        1.04        1.30      1.92 o
   1  16   7        0.02        0.52      1.86 o
   2  16   7        0.58        0.43      3.04 o
   3  16   7        0.46       -1.90      4.81 o
   4  16   7        0.50       -1.31      3.11 o
  -3  17   7       10.47        7.29      4.91 o
  -2  17   7        2.99        6.36      2.61 o
  -1  17   7       20.07       20.70      3.28 o
   0  17   7       10.17        9.62      2.60 o
   1  17   7        2.85        7.75      2.95 o
   2  17   7        0.47        4.55      2.47 o
   3  17   7        1.08       -4.58      4.62 o
  -1  18   7        0.84       -0.12      3.64 o
   0  18   7        0.02        3.31      3.75 o
   2  18   7        0.88        3.20      3.90 o
 -11   0   8        0.79       -0.62      3.06 o
 -10   0   8       41.48       46.56      7.19 o
  -9   0   8       10.48       11.11      3.40 o
  -8   0   8        1.19       -0.13      2.46 o
  -7   0   8      396.30      330.56     17.14 o
  -6   0   8      338.98      282.64     10.80 o
  -5   0   8      212.73      185.36      6.81 o
  -4   0   8      453.03      452.17     10.32 o
  -3   0   8       42.32       46.33      4.04 o
  -2   0   8      622.95      610.31     40.70 o
  -1   0   8      172.05      210.63      9.31 o
   0   0   8     1183.63     1263.62     21.83 o
   1   0   8        0.88        5.68      2.24 o
   2   0   8       11.63       11.72      1.95 o
   3   0   8        2.98       -2.03      2.03 o
   4   0   8        0.04       -1.50      1.50 o
   5   0   8        9.02       12.06      2.72 o
   6   0   8       11.67       11.35      4.04 o
   7   0   8       15.26        8.52      3.30 o
 -11   1   8        4.00        4.02      2.00 o
 -10   1   8        0.06        0.45      1.57 o
  -9   1   8        6.94        3.88      1.68 o
  -8   1   8      157.79      143.05      9.83 o
  -7   1   8       37.46       34.00      3.93 o
  -6   1   8        0.48        2.70      1.74 o
  -5   1   8       80.13       76.19      3.75 o
  -4   1   8        8.71        5.63      0.98 o
  -3   1   8       11.18        9.46      1.88 o
  -2   1   8      148.86      136.69      4.77 o
  -1   1   8      473.39      466.01      9.45 o
   0   1   8       72.81       99.25      6.35 o
   1   1   8       21.06       18.33      2.28 o
   2   1   8        3.81        0.55      1.07 o
   3   1   8       25.83       16.05      1.72 o
   4   1   8       58.46       55.09      3.54 o
   5   1   8       15.94       16.32      2.16 o
   6   1   8       10.61       14.13      2.45 o
   7   1   8        0.35        0.36      1.93 o
 -11   2   8        0.82        0.51      1.98 o
 -10   2   8        6.20        5.20      1.75 o
  -9   2   8        4.09        5.40      1.72 o
  -8   2   8        8.30        6.17      2.28 o
  -7   2   8        2.43        0.97      1.15 o
  -6   2   8       71.15       62.28      3.97 o
  -5   2   8        2.97        0.14      1.26 o
  -4   2   8       94.55       85.23      3.80 o
  -3   2   8      649.08      628.90      9.41 o
  -2   2   8      440.63      435.92      7.65 o
  -1   2   8       16.77       18.76      2.37 o
   0   2   8       13.69       21.34      3.96 o
   1   2   8       73.94       57.52      7.83 o
   2   2   8        9.57        9.94      2.04 o
   3   2   8        0.57       -1.11      1.21 o
   4   2   8       11.90        9.14      2.30 o
   5   2   8       31.25       26.05      2.72 o
   6   2   8       29.87       22.88      3.01 o
   7   2   8       10.50        8.71      2.35 o
 -11   3   8        2.06        3.51      3.43 o
 -10   3   8        2.93        2.36      1.42 o
  -9   3   8       63.83       56.71      4.42 o
  -8   3   8       76.85       70.30      3.87 o
  -7   3   8       64.00       68.01      3.70 o
  -6   3   8       11.99        9.42      1.33 o
  -5   3   8       61.55       52.56      4.11 o
  -4   3   8        0.10        3.80      1.85 o
  -3   3   8        0.05        4.01      1.50 o
  -2   3   8      334.68      296.99      6.28 o
  -1   3   8      111.96      117.04      3.97 o
   0   3   8      144.67      138.09      5.09 o
   1   3   8       44.50       25.68      9.05 o
   2   3   8       35.48       28.54      2.45 o
   3   3   8      107.69       97.91      4.66 o
   4   3   8        2.07        1.72      1.77 o
   5   3   8       60.01       65.84      4.91 o
   6   3   8        8.57        9.23      3.15 o
   7   3   8        0.22       -2.78      2.78 o
 -11   4   8       15.21       23.45      5.96 o
 -10   4   8       27.00       29.78      3.42 o
  -9   4   8        3.31        6.52      1.91 o
  -8   4   8       24.69       21.97      2.29 o
  -7   4   8       40.75       47.02      3.84 o
  -6   4   8       24.69       20.37      1.96 o
  -5   4   8       15.33       12.73      1.96 o
  -4   4   8      136.97      127.85      5.28 o
  -3   4   8      955.02      973.29     12.81 o
  -2   4   8      105.72       91.88      3.90 o
  -1   4   8      438.15      426.72      7.27 o
   0   4   8        0.07       -1.98      1.98 o
   1   4   8        2.61        2.94      1.44 o
   2   4   8        9.09        9.46      1.64 o
   3   4   8       73.62       78.46      4.17 o
   4   4   8       29.18       23.59      2.50 o
   5   4   8       27.70       44.18      4.17 o
   6   4   8       21.04       21.96      3.79 o
   7   4   8        4.02        1.14      2.46 o
 -11   5   8       16.05       27.10      6.08 o
 -10   5   8        0.11        1.19      1.61 o
  -9   5   8       10.53        6.70      1.48 o
  -8   5   8       14.56       17.99      2.06 o
  -7   5   8       39.08       33.40      2.77 o
  -6   5   8       19.45       12.22      2.32 o
  -5   5   8       39.18       29.31      2.57 o
  -4   5   8       12.97        8.89      2.67 o
  -3   5   8      250.21      244.04      7.87 o
  -2   5   8      120.59      102.72      5.10 o
  -1   5   8      193.65      183.43      5.37 o
   0   5   8       12.93        9.02      1.65 o
   1   5   8        0.65        2.79      1.24 o
   2   5   8       16.16       17.07      2.06 o
   3   5   8        9.39        8.44      1.73 o
   4   5   8       42.86       32.14      2.88 o
   5   5   8        0.39        0.65      1.50 o
   6   5   8        4.00       -3.17      3.99 o
   7   5   8        0.17       -3.35      3.35 o
 -11   6   8        0.87        0.70      2.33 o
 -10   6   8        6.14       11.12      2.42 o
  -9   6   8       62.84       54.35      3.74 o
  -8   6   8        1.25        2.30      1.35 o
  -7   6   8        0.04       -0.50      1.17 o
  -6   6   8        2.60        0.45      1.38 o
  -5   6   8       40.49       32.64      4.00 o
  -4   6   8       71.06       70.49      4.46 o
  -3   6   8        1.22        0.72      1.97 o
  -2   6   8       80.60       69.98      4.12 o
  -1   6   8       17.05       13.65      4.18 o
   0   6   8        3.51        1.27      1.20 o
   1   6   8        6.24        5.52      1.74 o
   2   6   8        5.35        1.49      1.10 o
   3   6   8       12.80       10.77      1.85 o
   4   6   8        1.45        0.64      1.47 o
   5   6   8        7.38        4.84      3.34 o
   6   6   8        2.80       -1.07      2.44 o
   7   6   8       15.20        8.89      2.48 o
 -11   7   8        1.06        0.66      2.55 o
 -10   7   8       18.81       28.03      4.48 o
  -9   7   8       24.62       31.07      3.50 o
  -8   7   8       42.70       44.45      3.84 o
  -7   7   8        6.08        5.21      1.56 o
  -6   7   8        2.09        0.34      1.58 o
  -5   7   8        8.70        5.03      4.70 o
  -4   7   8      186.50      184.62     14.75 o
  -3   7   8       10.32       18.87      2.34 o
  -2   7   8        1.38        0.26      1.98 o
  -1   7   8       64.67       57.53      3.92 o
   0   7   8        3.51        1.04      1.59 o
   1   7   8       10.13       16.85      2.51 o
   2   7   8        1.50        2.30      1.24 o
   3   7   8        9.42       14.75      1.76 o
   4   7   8        5.16        0.36      1.84 o
   5   7   8       24.42       19.69      5.55 o
   6   7   8        0.65        2.17      2.31 o
   7   7   8        1.50       -1.73      3.85 o
 -11   8   8        1.95        2.74      2.57 o
 -10   8   8        0.18        1.95      2.51 o
  -9   8   8       27.52       32.21      3.50 o
  -8   8   8        1.72        0.45      1.23 o
  -7   8   8        5.06        8.32      1.99 o
  -6   8   8        1.66        1.50      1.36 o
  -5   8   8       19.92       13.61      4.13 o
  -4   8   8      125.38      149.73     22.15 o
  -3   8   8       30.32       30.94      3.62 o
  -2   8   8        1.47        1.75      1.20 o
  -1   8   8        0.01       -0.60      1.29 o
   0   8   8       36.85       52.88      4.06 o
   1   8   8       17.33       19.70      2.80 o
   2   8   8      145.88      156.81      5.97 o
   3   8   8        7.84        2.79      2.82 o
   4   8   8        3.25        0.67      2.39 o
   5   8   8       12.06       11.63      2.77 o
   6   8   8       10.99       13.78      6.07 o
   7   8   8        2.62        1.72      3.07 o
 -11   9   8        0.51        0.11      2.48 o
 -10   9   8        1.58       -0.42      3.52 o
  -9   9   8       15.44       11.71      2.85 o
  -8   9   8        6.72        6.92      1.90 o
  -7   9   8        8.10        5.42      1.54 o
  -6   9   8        2.73        5.38      1.75 o
  -5   9   8       22.65       27.38      4.50 o
  -4   9   8       90.11       87.96      6.53 o
  -3   9   8        0.10       -0.04      6.03 o
  -2   9   8        9.32        1.44      2.44 o
  -1   9   8        1.40        0.78      1.94 o
   0   9   8       76.29       88.02      5.22 o
   1   9   8       11.10        9.94      2.26 o
   2   9   8       32.71       35.92      3.08 o
   3   9   8        0.05        2.08      1.95 o
   4   9   8       27.78       33.53      4.53 o
   5   9   8        0.79        1.59      1.77 o
   6   9   8        0.97        2.17      1.99 o
 -10  10   8        0.05        0.86      2.61 o
  -9  10   8        0.35       -2.92      3.26 o
  -8  10   8       24.17       25.61      3.19 o
  -7  10   8        4.99        3.76      1.59 o
  -6  10   8        3.15        4.74      3.68 o
  -5  10   8      201.71      198.22      8.52 o
  -4  10   8       71.35       66.30      7.04 o
  -3  10   8        0.05       -2.35      2.62 o
  -2  10   8       19.63        6.40      1.62 o
  -1  10   8        0.81       -2.89      2.89 o
   0  10   8       27.67       12.22      2.03 o
   1  10   8       66.03       67.77      4.89 o
   2  10   8        1.32        3.88      1.89 o
   3  10   8        6.18        5.10      2.19 o
   4  10   8        0.08        3.07      2.01 o
   5  10   8        0.00       -2.51      2.51 o
   6  10   8        8.89        8.36      2.62 o
  -9  11   8       16.95       19.56      5.68 o
  -8  11   8       14.24       19.32      2.90 o
  -7  11   8        1.48        3.67      1.56 o
  -6  11   8        1.54        1.66      1.64 o
  -5  11   8        6.97        5.68      2.26 o
  -4  11   8       39.66       32.60      4.08 o
  -3  11   8       15.82        8.34      2.05 o
  -2  11   8        0.13       -0.57      1.90 o
  -1  11   8        9.27        3.52      1.83 o
   0  11   8       45.98       53.53      6.32 o
   1  11   8        5.50        6.71      2.17 o
   2  11   8       36.52       36.25      4.13 o
   3  11   8       11.82        9.53      2.82 o
   4  11   8        5.97        2.34      1.93 o
   5  11   8        0.00       -0.53      2.44 o
   6  11   8        9.31        8.38      3.84 o
  -8  12   8        3.07        2.71      2.14 o
  -7  12   8        4.68        5.03      1.72 o
  -6  12   8        1.31        1.20      1.50 o
  -5  12   8       10.87       10.09      2.44 o
  -4  12   8       10.82       10.68      2.28 o
  -3  12   8       50.56       51.41      5.72 o
  -2  12   8        1.74       -0.17      1.53 o
  -1  12   8        2.81        2.94      1.92 o
   0  12   8        4.08        7.98      2.54 o
   1  12   8        7.25       10.39      4.40 o
   2  12   8       18.89       37.01      5.43 o
   3  12   8        0.05        1.80      1.62 o
   4  12   8        0.62        0.07      1.51 o
   5  12   8        0.08        0.12      1.47 o
   6  12   8        5.86        8.17      6.14 o
  -7  13   8        0.06       -0.91      1.58 o
  -6  13   8        1.07        1.33      1.46 o
  -5  13   8        0.04        1.16      1.48 o
  -4  13   8        3.83        5.47      2.50 o
  -3  13   8        4.36        5.85      2.05 o
  -2  13   8        3.74        3.22      1.85 o
  -1  13   8       19.77       11.94      2.48 o
   0  13   8        8.55        5.34      2.08 o
   1  13   8        4.25        3.31      2.26 o
   2  13   8        3.73        7.72      4.60 o
   3  13   8        0.65        3.13      2.39 o
   4  13   8        1.15        2.33      3.10 o
   5  13   8        7.53        1.46      6.78 o
   6  13   8        0.05       -5.67      5.67 o
  -7  14   8        0.77       -2.18      3.24 o
  -6  14   8        0.95        0.59      1.88 o
  -5  14   8        0.51        2.45      3.29 o
  -4  14   8        4.97       13.31      3.10 o
  -3  14   8        0.70        2.09      2.00 o
  -2  14   8        0.83        1.18      1.65 o
  -1  14   8        1.51       -0.80      2.36 o
   0  14   8        1.95        0.54      1.74 o
   1  14   8        2.10        1.47      1.94 o
   2  14   8        1.71        6.25      2.85 o
   3  14   8        0.00        0.67      3.90 o
   4  14   8        2.74        7.06      4.00 o
  -6  15   8        0.15        4.87      4.03 o
  -5  15   8        6.06       10.18      3.56 o
  -4  15   8       31.66       30.47      4.32 o
  -3  15   8       22.35       33.61      4.67 o
  -2  15   8        3.19        5.88      3.04 o
  -1  15   8        3.21       -3.09      6.14 o
   0  15   8        0.19       -0.91      1.70 o
   1  15   8        2.63        2.27      2.30 o
   2  15   8        1.58        1.31      4.02 o
  -6  16   8        0.77        3.02      3.27 o
  -2  16   8       17.13       25.47      4.80 o
  -1  16   8        0.54        2.06      2.16 o
   0  16   8        0.02       -1.14      3.20 o
 -12   1   9        6.97       23.32      6.39 o
 -11   1   9        1.10        0.63      2.34 o
 -10   1   9        2.78        0.66      2.17 o
  -9   1   9        9.14        6.15      1.97 o
  -8   1   9        0.30       -0.73      2.00 o
  -7   1   9        3.94        0.21      1.50 o
  -6   1   9        0.92       -1.30      1.30 o
  -5   1   9        0.21       -0.97      1.06 o
  -4   1   9        6.88        4.31      1.21 o
  -3   1   9        8.68        8.86      1.75 o
  -2   1   9        0.15        0.41      1.63 o
  -1   1   9      457.16      468.19     10.19 o
   0   1   9      364.94      343.59     14.63 o
   1   1   9       91.54       69.70      4.38 o
   2   1   9        7.67        7.33      2.21 o
   3   1   9       14.52        5.97      1.84 o
   4   1   9       21.40       31.17      3.03 o
   5   1   9       35.52       28.39      3.64 o
   6   1   9       17.91       15.79      3.76 o
 -11   2   9       10.67       15.91      4.70 o
 -10   2   9        3.13        3.24      2.02 o
  -9   2   9        0.00        0.45      1.85 o
  -8   2   9        1.60        2.09      2.02 o
  -7   2   9      106.60       86.76      5.12 o
  -6   2   9       23.88       20.62      2.48 o
  -5   2   9       19.81       18.12      2.31 o
  -4   2   9        0.00       -0.98      1.32 o
  -3   2   9       23.59       16.76      1.52 o
  -2   2   9      315.35      312.20     10.87 o
  -1   2   9      239.21      254.38     10.80 o
   0   2   9       11.99       20.01      4.04 o
   1   2   9        0.40        8.21      3.33 o
   2   2   9        1.34       -1.70      1.70 o
   3   2   9        1.02        0.21      1.39 o
   4   2   9       23.13       24.32      2.75 o
   5   2   9        0.04       -0.20      1.67 o
   6   2   9        1.49        2.89      2.39 o
 -11   3   9       40.35       68.74      9.27 o
 -10   3   9        3.75        2.28      1.87 o
  -9   3   9       19.74       21.48      2.91 o
  -8   3   9        6.05        4.10      2.01 o
  -7   3   9        1.74       -0.45      1.56 o
  -6   3   9       14.39       11.69      1.89 o
  -5   3   9       13.10        7.67      2.15 o
  -4   3   9       31.74       35.08      4.08 o
  -3   3   9        3.94        2.53      1.18 o
  -2   3   9       17.58       17.11      4.44 o
  -1   3   9       47.47       42.39      4.75 o
   0   3   9        0.35        0.97      4.00 o
   1   3   9      188.20      194.08      7.46 o
   2   3   9        0.52        0.20      1.17 o
   3   3   9       35.24       32.50      2.86 o
   4   3   9       11.57        6.93      1.52 o
   5   3   9        9.18        9.09      2.22 o
   6   3   9        1.23        0.09      2.91 o
 -10   4   9        0.09        1.31      1.75 o
  -9   4   9        1.09       -0.30      1.35 o
  -8   4   9       16.22       13.25      1.84 o
  -7   4   9        5.48        5.36      2.52 o
  -6   4   9       77.57       81.31      6.09 o
  -5   4   9       10.58       11.17      1.82 o
  -4   4   9      193.95      177.15      5.94 o
  -3   4   9       64.43       74.38      3.87 o
  -2   4   9       22.77       25.57      3.92 o
  -1   4   9        4.11        5.42      1.55 o
   0   4   9      102.62      103.24      4.82 o
   1   4   9       57.34       69.91      4.35 o
   2   4   9        0.75        5.30      1.89 o
   3   4   9        7.51        3.61      2.22 o
   4   4   9       17.07       16.41      2.29 o
   5   4   9        0.68       -0.13      2.06 o
   6   4   9       13.17        7.26      2.22 o
 -10   5   9       28.75       32.24      3.81 o
  -9   5   9        1.18        0.60      1.88 o
  -8   5   9        4.15        4.97      1.39 o
  -7   5   9        0.00        0.60      1.02 o
  -6   5   9       23.17       28.13      3.90 o
  -5   5   9       11.01       12.32      2.79 o
  -4   5   9      110.36      109.37      4.64 o
  -3   5   9        3.67        4.85      1.27 o
  -2   5   9      224.05      256.11      8.78 o
  -1   5   9       68.21       69.12      3.91 o
   0   5   9      120.56      120.33      5.26 o
   1   5   9       21.27       26.08      2.76 o
   2   5   9      190.38      191.98      6.91 o
   3   5   9       41.44       28.28      2.90 o
   4   5   9       11.56        7.76      2.01 o
   5   5   9        1.63        3.77      1.86 o
   6   5   9        3.04        2.57      3.44 o
 -10   6   9        4.90       13.50      3.35 o
  -9   6   9        4.55        4.51      1.97 o
  -8   6   9       32.91       30.26      2.89 o
  -7   6   9       27.64       33.31      3.00 o
  -6   6   9       89.58       89.79      5.69 o
  -5   6   9       17.77       13.90      5.01 o
  -4   6   9        1.04        5.68      3.46 o
  -3   6   9      149.17      151.80      6.50 o
  -2   6   9        2.50        4.87      1.58 o
  -1   6   9        0.03       -1.07      1.52 o
   0   6   9       12.10       12.31      2.27 o
   1   6   9        0.05        0.01      1.13 o
   2   6   9       95.55       91.39      4.92 o
   3   6   9       31.71       24.15      2.64 o
   4   6   9        0.06        0.14      1.90 o
   5   6   9       30.82       37.11      4.06 o
   6   6   9        6.62        7.78      2.94 o
 -11   7   9        2.14        8.48      4.49 o
 -10   7   9        3.39        7.77      2.23 o
  -9   7   9       28.46       39.07      3.39 o
  -8   7   9        0.08        1.23      1.39 o
  -7   7   9        1.22        4.04      1.66 o
  -6   7   9        1.05        3.35      1.76 o
  -5   7   9        2.44        4.34      4.92 o
  -4   7   9       43.64       29.52      6.15 o
  -3   7   9       39.13       47.66      6.01 o
  -2   7   9       42.79       32.02      3.23 o
  -1   7   9       98.49       90.03      5.32 o
   0   7   9       79.30       97.34      4.82 o
   1   7   9       21.39       23.72      2.44 o
   2   7   9       31.75       29.17      2.94 o
   3   7   9        0.19        0.11      1.99 o
   4   7   9        0.01       -2.04      2.04 o
   5   7   9        0.04        2.61      2.38 o
   6   7   9        1.18        0.39      2.53 o
 -11   8   9        2.33        7.22      4.13 o
 -10   8   9       20.77       25.59      6.65 o
  -9   8   9        0.33        2.08      1.63 o
  -8   8   9       11.70       15.66      2.71 o
  -7   8   9       75.77       90.99      5.89 o
  -6   8   9        6.78        7.70      2.15 o
  -5   8   9       60.91       59.68      4.72 o
  -4   8   9        0.83        1.18      2.88 o
  -3   8   9       14.33       12.84      5.57 o
  -2   8   9       10.37       12.63      4.04 o
  -1   8   9       21.17       21.25      2.73 o
   0   8   9        0.72        1.12      2.21 o
   1   8   9       17.90       20.67      2.40 o
   2   8   9        3.07        5.11      2.08 o
   3   8   9        6.50        4.46      2.02 o
   4   8   9        8.32       12.30      2.53 o
   5   8   9        3.89        0.36      1.91 o
   6   8   9        1.39       -3.45      3.45 o
 -10   9   9        0.01        2.34      3.67 o
  -9   9   9        3.15        4.62      1.88 o
  -8   9   9       42.59       54.07      4.79 o
  -7   9   9        0.12        2.29      1.83 o
  -6   9   9        1.82        1.85      1.59 o
  -5   9   9        0.26       -2.05      2.05 o
  -4   9   9        2.89       -1.80      2.26 o
  -3   9   9        0.28       -0.49      2.78 o
  -2   9   9       60.08       70.56      6.84 o
  -1   9   9       13.99       19.72      3.58 o
   0   9   9       87.61       90.38      5.64 o
   1   9   9       32.05       31.18      2.93 o
   2   9   9        0.64       -0.97      2.18 o
   3   9   9        5.24        8.57      4.49 o
   4   9   9        3.48        8.39      3.08 o
   5   9   9        0.52        2.69      2.93 o
  -9  10   9       10.37       11.82      2.95 o
  -8  10   9        1.22        6.77      2.77 o
  -7  10   9       14.08       15.75      2.78 o
  -6  10   9       12.29       11.97      2.34 o
  -5  10   9       32.18       31.80      3.67 o
  -4  10   9       16.46       12.24      4.08 o
  -3  10   9        0.28        0.24      3.20 o
  -2  10   9        4.46       -1.18      5.75 o
  -1  10   9        0.20       -1.19      2.05 o
   0  10   9        1.20        5.86      3.05 o
   1  10   9        0.03        3.59      8.27 o
   2  10   9        0.98       -0.97      2.24 o
   3  10   9        0.69        1.48      3.00 o
   4  10   9        0.13        2.71      2.24 o
   5  10   9        1.53        1.38      2.81 o
  -8  11   9        4.32        3.94      1.84 o
  -7  11   9        0.05        0.43      1.66 o
  -6  11   9        0.77        1.95      2.26 o
  -5  11   9        2.69        3.63      1.83 o
  -4  11   9        0.09       -1.75      1.83 o
  -3  11   9       27.09       28.18      3.47 o
  -2  11   9       17.57       21.08      3.23 o
  -1  11   9        5.34        1.20      4.36 o
   0  11   9       47.84       52.41     10.26 o
   1  11   9       27.65       30.13      4.97 o
   2  11   9        1.18        2.48      2.54 o
   3  11   9        0.27        2.19      2.35 o
   4  11   9        2.20        4.31      3.34 o
   5  11   9        4.57        5.36      3.03 o
  -8  12   9        1.02        0.23      5.75 o
  -7  12   9        0.87        0.80      1.58 o
  -6  12   9        4.35        3.09      1.98 o
  -5  12   9        4.68        1.41      1.56 o
  -4  12   9       18.89       26.10      3.71 o
  -3  12   9        3.43        2.61      1.52 o
  -2  12   9        0.01       -0.02      1.98 o
  -1  12   9        0.13       -1.41      1.93 o
   0  12   9        0.08        1.47      2.17 o
   1  12   9        0.27        7.30      3.49 o
   2  12   9        1.36        4.76      4.15 o
   5  12   9        0.31       -5.28      5.28 o
  -7  13   9        1.50       -0.85      2.10 o
  -6  13   9        1.18       -0.39      1.93 o
  -5  13   9        0.18        1.76      1.74 o
  -4  13   9       25.48       28.30      3.99 o
  -3  13   9        2.00        0.04      1.54 o
  -2  13   9        0.16        0.60      2.43 o
  -1  13   9        1.20       -1.22      1.99 o
   0  13   9        4.45        3.16      1.77 o
   1  13   9       33.05       39.79      5.75 o
  -7  14   9        0.02       -1.26      3.29 o
  -6  14   9        0.04        2.21      3.30 o
  -5  14   9       11.04       15.34      6.28 o
  -4  14   9       24.70       30.73      8.16 o
  -3  14   9       24.58       32.80      3.94 o
  -2  14   9        2.04        0.67      2.27 o
  -1  14   9        0.48       -3.61      3.61 o
 -10   0  10        0.10       -1.28      4.81 o
  -9   0  10        0.34       -1.41      7.37 o
  -8   0  10       87.89       85.29      5.60 o
  -7   0  10        5.41        0.01      1.90 o
  -6   0  10        3.20       -0.82      1.50 o
  -5   0  10        4.89        4.33      1.76 o
  -4   0  10       20.12       26.90      3.94 o
  -3   0  10       45.92       50.34      7.41 o
  -2   0  10       60.99       59.77      5.53 o
  -1   0  10        6.79       19.38      4.26 o
   0   0  10        4.53        4.56      2.18 o
   1   0  10       41.86       37.32      5.04 o
   2   0  10       44.88       32.62      5.96 o
   3   0  10       21.61       24.10      3.98 o
   4   0  10      117.21      144.41      9.27 o
   5   0  10       13.18       18.12      5.57 o
 -10   1  10        8.58        8.18      3.83 o
  -9   1  10        3.20        6.20      2.45 o
  -8   1  10        0.16        2.29      1.83 o
  -7   1  10        3.87        0.95      1.07 o
  -6   1  10       17.96       11.86      1.53 o
  -5   1  10        6.88        4.76      1.13 o
  -4   1  10       56.23       62.02      4.47 o
  -3   1  10       97.05      102.02      5.12 o
  -2   1  10      149.91      160.51      6.39 o
  -1   1  10      353.42      353.02      9.41 o
   0   1  10       16.19       15.43      2.28 o
   1   1  10       13.57       15.00      2.07 o
   2   1  10        0.04       -1.78      1.78 o
   3   1  10       16.29       12.21      1.90 o
   4   1  10       14.66       18.98      2.81 o
   5   1  10        3.35        8.57      3.54 o
 -10   2  10        6.07        5.50      4.17 o
  -9   2  10       10.61        8.25      2.32 o
  -8   2  10        2.36        2.80      2.01 o
  -7   2  10        6.72        4.71      1.60 o
  -6   2  10        6.76        0.44      1.14 o
  -5   2  10       22.45       13.63      2.33 o
  -4   2  10        6.01        4.96      2.03 o
  -3   2  10       42.73       46.58      3.55 o
  -2   2  10       68.16       80.40      4.58 o
  -1   2  10       15.80       17.04      2.54 o
   0   2  10       98.83      112.11      7.93 o
   1   2  10       12.77        6.67      1.63 o
   2   2  10       55.63       60.37      4.09 o
   3   2  10       37.20       31.07      3.10 o
   4   2  10       73.40       64.39      4.52 o
   5   2  10        0.76        3.22      2.18 o
 -11   3  10        0.90       -1.23      3.33 o
 -10   3  10        0.89        0.86      2.00 o
  -9   3  10       11.73       13.75      3.35 o
  -8   3  10        2.77       -2.48      2.48 o
  -7   3  10        0.33        1.64      1.61 o
  -6   3  10        0.24       -1.07      1.33 o
  -5   3  10       64.39       46.43      4.04 o
  -4   3  10       15.77       15.91      1.80 o
  -3   3  10       54.90       60.38      4.04 o
  -2   3  10       82.76       74.61      5.31 o
  -1   3  10       31.18       25.49      2.69 o
   0   3  10      173.98      192.91      7.74 o
   1   3  10       57.35       46.61      3.74 o
   2   3  10       47.93       43.18      3.61 o
   3   3  10        2.87        3.78      1.99 o
   4   3  10        0.79        3.62      1.94 o
   5   3  10        7.73        6.53      2.63 o
 -10   4  10        1.39        4.27      3.04 o
  -9   4  10        0.32       -1.73      1.82 o
  -8   4  10        2.09        2.84      1.40 o
  -7   4  10        7.01        8.17      2.37 o
  -6   4  10        0.24       -0.46      1.35 o
  -5   4  10       12.61        6.66      1.74 o
  -4   4  10       37.60       35.01      2.60 o
  -3   4  10       35.20       29.72      2.85 o
  -2   4  10        1.52        1.44      1.31 o
  -1   4  10        4.90        1.69      1.65 o
   0   4  10        2.53        5.91      2.56 o
   1   4  10       56.59       59.32      4.21 o
   2   4  10        1.10        2.71      1.42 o
   3   4  10       75.18       74.79      4.73 o
   4   4  10        1.27        0.07      1.63 o
   5   4  10        1.83        0.52      2.22 o
 -10   5  10        0.93        6.41      3.53 o
  -9   5  10        0.10       -0.16      1.89 o
  -8   5  10        3.61        3.48      1.53 o
  -7   5  10        0.15        0.97      2.79 o
  -6   5  10       10.20        3.81      2.16 o
  -5   5  10       19.08        8.95      2.41 o
  -4   5  10       64.97       64.38      6.30 o
  -3   5  10       27.51       34.56      3.14 o
  -2   5  10       13.08       11.92      1.74 o
  -1   5  10        1.17        3.40      1.76 o
   0   5  10       14.08       11.10      1.82 o
   1   5  10       21.46       20.96      2.68 o
   2   5  10        0.40        6.44      1.79 o
   3   5  10        4.99        7.69      1.85 o
   4   5  10        0.77        0.31      1.90 o
   5   5  10        1.81       -1.44      3.21 o
 -10   6  10       19.40       40.49     10.58 o
  -9   6  10       11.51       15.94      3.07 o
  -8   6  10        0.02        0.84      1.58 o
  -7   6  10       20.61       22.75      3.14 o
  -6   6  10        7.32        6.06      2.34 o
  -5   6  10       10.45        5.25      2.30 o
  -4   6  10        0.19        1.74      2.03 o
  -3   6  10       84.08      116.88      8.57 o
  -2   6  10        0.75        2.62      1.17 o
  -1   6  10        1.34       -0.15      1.43 o
   0   6  10       53.32       46.98      3.63 o
   1   6  10       48.00       56.66      4.13 o
   2   6  10        1.24        3.03      1.51 o
   3   6  10       22.52       25.37      3.66 o
   4   6  10        0.04       -1.52      2.10 o
   5   6  10        4.69        4.93      2.47 o
 -10   7  10       43.12       61.04      8.50 o
  -9   7  10        5.47       10.46      2.63 o
  -8   7  10        0.26        3.17      1.62 o
  -7   7  10       31.22       39.56      4.02 o
  -6   7  10        0.01        0.76      1.78 o
  -5   7  10        3.17        5.39      1.89 o
  -4   7  10       44.28       38.02      5.18 o
  -3   7  10        2.98        3.69      2.22 o
  -2   7  10       22.24       28.26      4.60 o
  -1   7  10        3.69        4.92      1.67 o
   0   7  10       25.32       28.97      3.01 o
   1   7  10       41.70       52.07      3.94 o
   2   7  10       15.24       14.42      2.28 o
   3   7  10        8.44       11.00      2.79 o
   4   7  10        2.88        3.39      2.20 o
   5   7  10       11.15       20.69      6.07 o
 -10   8  10        0.36        9.41      5.04 o
  -9   8  10       13.87       26.15      3.75 o
  -8   8  10        1.04        5.88      1.93 o
  -7   8  10        0.07        1.49      1.52 o
  -6   8  10        0.02        0.32      1.33 o
  -5   8  10        9.48       11.96      2.75 o
  -4   8  10        6.42        5.49      2.55 o
  -3   8  10        1.62        1.22      3.07 o
  -2   8  10        2.16        5.80      2.77 o
  -1   8  10       31.47       37.79      4.19 o
   0   8  10        2.02        8.07      1.85 o
   1   8  10        6.16        5.96      1.60 o
   2   8  10       17.24       15.93      2.96 o
   3   8  10       11.51       10.64      2.95 o
   4   8  10        1.34        5.62      2.87 o
  -9   9  10       26.55       22.65      5.70 o
  -8   9  10        2.29        2.37      1.87 o
  -7   9  10        2.18        1.33      1.61 o
  -6   9  10       12.76       19.85      3.00 o
  -5   9  10       12.81       12.00      2.40 o
  -4   9  10        0.63       -2.67      2.67 o
  -3   9  10       36.78       40.78      8.40 o
  -2   9  10       28.27       32.95      5.10 o
  -1   9  10        5.38       10.31      3.59 o
   0   9  10       12.75       11.46      2.72 o
   1   9  10       15.70       19.39      3.13 o
   2   9  10       11.64       15.81      3.05 o
   3   9  10       34.18       42.69      7.20 o
   4   9  10        1.07       11.19      5.52 o
  -8  10  10        3.84       11.07      3.36 o
  -7  10  10        1.06       -0.12      1.64 o
  -6  10  10        0.05        0.47      1.93 o
  -5  10  10        0.46       -1.63      1.63 o
  -4  10  10       14.75       10.11      2.36 o
  -3  10  10        3.53        2.95      3.90 o
  -2  10  10        0.20        2.60      2.92 o
  -1  10  10        5.81        9.61      3.35 o
   0  10  10       13.28       11.69      2.70 o
   1  10  10       19.11       17.11      2.98 o
   2  10  10        6.15        5.07      3.49 o
   4  10  10       18.52       31.58      7.11 o
  -8  11  10        6.25        4.51      2.77 o
  -7  11  10        0.01        0.05      2.26 o
  -6  11  10       21.57       29.60      4.66 o
  -5  11  10        4.20        1.97      1.96 o
  -4  11  10        0.02       -2.09      2.09 o
  -3  11  10       13.66       11.26      2.59 o
  -2  11  10       22.12       34.24      4.47 o
  -1  11  10        9.49       13.18      3.67 o
   0  11  10        8.99       16.27      4.49 o
  -4  12  10        2.85        0.97      3.42 o
  -3  12  10        4.35       12.27      5.64 o
  -9   1  11       19.58       17.56      5.17 o
  -8   1  11        2.73        4.10      2.44 o
  -7   1  11        0.76       -0.48      1.90 o
  -6   1  11        1.24        0.99      1.34 o
  -5   1  11       11.04       15.89      2.43 o
  -4   1  11        5.52        7.90      2.04 o
  -3   1  11       21.73       27.02      2.96 o
  -2   1  11        0.23        0.08      1.72 o
  -1   1  11        0.88       -1.02      1.36 o
   0   1  11        3.76        3.87      1.58 o
   1   1  11        4.21        1.06      1.84 o
   2   1  11        1.23        1.87      1.94 o
   3   1  11        0.32        0.95      1.81 o
   4   1  11        0.45        3.11      3.36 o
  -9   2  11        0.40       -5.09      5.09 o
  -8   2  11        1.30       -1.53      2.30 o
  -7   2  11        9.77       10.11      2.71 o
  -6   2  11        0.78       -1.40      1.47 o
  -5   2  11       10.85       12.78      2.32 o
  -4   2  11        0.35        1.88      1.52 o
  -3   2  11        6.51        9.18      1.98 o
  -2   2  11        4.20        4.34      1.69 o
  -1   2  11        5.28        3.69      2.21 o
   0   2  11       60.71       64.28      4.59 o
   1   2  11        0.82        2.79      2.41 o
   2   2  11        2.27        0.29      1.51 o
   3   2  11        0.01        0.95      2.57 o
   4   2  11        0.36       -3.60      3.60 o
  -9   3  11        0.01       -3.54      3.55 o
  -8   3  11        1.98        0.12      1.55 o
  -7   3  11       22.22       24.55      2.72 o
  -6   3  11       18.48       20.80      2.62 o
  -5   3  11        0.48        1.70      1.63 o
  -4   3  11        0.29        2.51      1.46 o
  -3   3  11        8.75        9.83      2.01 o
  -2   3  11        0.23       -0.65      1.35 o
  -1   3  11        8.43        9.14      1.99 o
   0   3  11        3.75       10.07      2.44 o
   1   3  11       23.99       30.71      3.29 o
   2   3  11        2.50        1.16      2.30 o
   3   3  11        0.62        1.38      2.26 o
   4   3  11        0.00        0.59      2.60 o
  -9   4  11        3.14       -2.57      3.44 o
  -8   4  11        5.99        5.08      1.92 o
  -7   4  11        3.66        4.53      1.80 o
  -6   4  11       15.23       19.57      3.16 o
  -5   4  11        0.45        0.19      1.56 o
  -4   4  11        0.46        5.22      2.17 o
  -3   4  11       11.00        9.83      2.04 o
  -2   4  11        4.81        2.04      1.48 o
  -1   4  11        9.48       12.04      2.26 o
   0   4  11      131.70      144.60      6.56 o
   1   4  11       13.17       20.34      2.88 o
   2   4  11        0.88       -0.10      1.36 o
   3   4  11        1.66        1.45      1.90 o
   4   4  11        2.42       -0.25      3.15 o
  -8   5  11       12.10       16.29      3.22 o
  -7   5  11       30.63       36.05      4.83 o
  -6   5  11        0.16        1.89      2.17 o
  -5   5  11       10.96        9.89      2.42 o
  -4   5  11       21.56       24.61      3.56 o
  -3   5  11        0.64        0.79      1.89 o
  -2   5  11        0.77        1.21      1.95 o
  -1   5  11       47.14       49.46      4.36 o
   0   5  11        0.11        9.27      2.45 o
   1   5  11        3.88        3.82      1.69 o
   2   5  11        8.78        9.06      2.17 o
   3   5  11        7.53       14.08      3.47 o
   4   5  11        0.12       -3.45      3.45 o
  -8   6  11        0.48        0.11      1.73 o
  -7   6  11        1.55        4.73      1.80 o
  -6   6  11        2.53        1.04      2.60 o
  -5   6  11        0.17        0.75      1.90 o
  -4   6  11       19.60       15.58      2.77 o
  -3   6  11        2.52        2.89      1.88 o
  -2   6  11        0.16       -0.15      2.70 o
  -1   6  11       44.54       43.62      4.52 o
   0   6  11       25.82       28.30      3.16 o
   1   6  11       28.05       31.75      3.42 o
   2   6  11       37.02       29.59      4.68 o
   3   6  11        3.83        5.02      3.02 o
  -8   7  11       17.29       25.97      4.01 o
  -7   7  11        5.62        8.40      2.97 o
  -6   7  11        6.13        4.51      2.65 o
  -5   7  11        0.40       -0.92      2.02 o
  -4   7  11        2.69        1.59      2.09 o
  -3   7  11        4.74        3.40      2.47 o
  -2   7  11       12.92       14.94      2.98 o
  -1   7  11        8.83       12.60      2.89 o
   0   7  11        1.38       -2.00      2.00 o
   1   7  11        2.03        5.15      2.08 o
   2   7  11       10.64       13.56      4.36 o
   3   7  11       21.32       24.13      5.96 o
  -8   8  11        0.01        7.23      3.19 o
  -7   8  11        6.04        9.80      4.31 o
  -6   8  11       12.37       11.27      4.20 o
  -5   8  11        0.85       -1.91      2.79 o
  -4   8  11        3.78        4.99      2.40 o
  -3   8  11        0.15        0.17      3.26 o
  -2   8  11        0.99        2.94      2.01 o
  -1   8  11       42.78       51.10      5.14 o
   0   8  11        0.00        1.28      3.27 o
   1   8  11        8.58       18.08      5.31 o
   3   8  11        0.49       10.20      5.34 o
  -8   9  11       62.47       89.92     10.85 o
  -7   9  11        5.89        8.18      3.92 o
  -6   9  11        6.15        7.31      3.83 o
  -5   9  11        4.42        6.22      3.28 o
  -4   9  11        1.32        0.08      3.35 o
  -3   9  11        3.31        1.95      3.16 o
  -2   9  11       23.10       26.80      6.40 o
  -1   9  11        6.37       16.64      5.36 o
   0   9  11       24.26       35.58      6.60 o
  -1  10  11        0.12        0.33      2.52 o
   0  10  11        5.08        4.41      3.14 o
  -1  11  11       12.14       17.85      5.42 o
   0  11  11        3.95        5.35      3.57 o
  -5   0  12       78.13      122.09     12.31 o
  -4   0  12        0.00        3.88      3.27 o
  -3   0  12        4.40        5.02      2.66 o
  -2   0  12       12.14       17.69      3.83 o
  -1   0  12        0.24       -2.42      2.46 o
   0   0  12        5.94        6.81      2.99 o
   1   0  12       14.63       21.84      4.43 o
   2   0  12       15.19       26.55      6.51 o
   3   0  12       28.41       30.15      6.89 o
  -6   1  12        4.84       11.04      4.70 o
  -5   1  12       23.47       46.84      8.25 o
  -4   1  12        2.65        5.21      2.00 o
  -3   1  12        2.10        2.19      1.56 o
  -2   1  12        9.94       12.04      2.26 o
  -1   1  12        2.52        1.63      1.66 o
   0   1  12        3.29        1.71      1.58 o
   1   1  12       37.39       45.07      4.06 o
   2   1  12        0.00        2.52      4.64 o
   3   1  12        0.39        4.37      3.36 o
  -7   2  12        3.87        7.61      3.41 o
  -6   2  12       22.97       32.06      6.64 o
  -5   2  12        5.15       11.19      5.33 o
  -4   2  12       49.53       66.32      6.93 o
  -3   2  12        0.57        1.17      1.55 o
  -2   2  12       10.89       11.15      2.19 o
  -1   2  12        3.26        3.23      1.47 o
   0   2  12        9.44        5.79      1.90 o
   1   2  12        0.16       -0.27      1.63 o
   2   2  12        7.87        5.52      2.78 o
  -8   3  12        7.42       16.52      4.88 o
  -7   3  12        6.61        1.42      2.76 o
  -6   3  12       17.48       22.51      6.10 o
  -5   3  12        0.41        3.44      3.21 o
  -4   3  12        0.58        3.64      2.93 o
  -3   3  12        5.79        7.27      1.99 o
  -2   3  12        0.26       -1.66      1.66 o
  -1   3  12       24.43       22.19      2.81 o
   0   3  12        0.30        0.59      1.42 o
   1   3  12        1.85       -2.78      2.78 o
   2   3  12        1.13       -2.73      3.87 o
  -8   4  12        8.84       11.15      4.11 o
  -7   4  12       15.35       20.38      6.02 o
  -6   4  12       25.01       30.59      7.43 o
  -5   4  12        0.74        0.02      2.97 o
  -4   4  12        2.64        0.18      2.66 o
  -3   4  12        7.98        9.93      4.41 o
  -2   4  12        0.06       -2.18      2.18 o
  -1   4  12        0.04       -1.01      2.80 o
   0   4  12        1.67        1.50      2.98 o
   1   4  12        1.68       -0.62      2.15 o
   2   4  12        5.07        0.11      2.87 o
  -7   5  12        0.06       -2.08      3.57 o
  -6   5  12        9.23       15.39      5.62 o
  -5   5  12        6.74        9.93      4.39 o
  -4   5  12        0.00       -1.56      3.07 o
  -3   5  12        4.96        4.92      4.22 o
  -2   5  12        5.15        2.62      5.69 o
  -1   5  12        4.53        6.10      3.21 o
   0   5  12        0.01       -1.80      2.61 o
   1   5  12       30.79       32.02      4.66 o
   2   5  12        3.01        3.08      3.26 o
  -4   6  12        7.23        3.83      4.09 o
  -2   6  12        0.39        4.41      3.72 o
  -1   6  12        2.03        1.12      3.30 o
   0   6  12        5.50       11.45      4.65 o
   1   6  12       15.02       23.47      6.05 o
   2   6  12        8.12        8.43      4.04 o
  -1   7  12        0.11       -0.42      2.33 o
   0   7  12       27.08       29.48      6.41 o
  -1   8  12        0.02        5.19      3.82 o
   0   8  12        0.18        6.10      4.29 o
  -4   1  13        1.13        7.40      4.74 o
  -3   1  13        5.34       13.97      5.53 o
  -2   1  13        0.65       -2.90      3.50 o
  -1   1  13        0.08        1.89      3.12 o
  -5   2  13        1.31       15.32      5.81 o
  -4   2  13       44.77       69.58     10.26 o
  -1   2  13        1.79        0.14      3.30 o
 
